# Supplementary material for: 3-Phenyl-1H-1,2,4-triazol-5-amine–5-phenyl-1H-1,2,4-triazol-3-amine (1/1)
Source: Acta Crystallogr Sect E Struct Rep Online. 2008 Dec 17;65(Pt 1):o126. doi: 10.1107/S1600536808042165 (PMC2968046; doi:10.1107/S1600536808042165)
Supplement: Supplementary file 2 [file e-65-0o126-Isup2.hkl]

# 
# h,k,l, Fc-squared, Fo-squared, sigma(Fo-squared) and status flag 
# 
data_I
_shelx_title ' 8098 in P2(1)/c' 
_shelx_refln_list_code          4 
_shelx_F_calc_maximum      170.93 
_exptl_crystal_F_000       672.00 
_reflns_d_resolution_high  0.7697 
 
loop_ 
 _symmetry_equiv_pos_as_xyz 
 'x, y, z' 
 '-x, y+1/2, -z+1/2' 
 '-x, -y, -z' 
 'x, -y-1/2, z-1/2' 
 
_cell_length_a    17.8172 
_cell_length_b     5.0398 
_cell_length_c    18.6374 
_cell_angle_alpha  90.000 
_cell_angle_beta  113.573 
_cell_angle_gamma  90.000 
 
_shelx_F_squared_multiplier     1.000 
 
loop_ 
 _refln_index_h 
 _refln_index_k 
 _refln_index_l 
 _refln_F_squared_calc 
 _refln_F_squared_meas 
 _refln_F_squared_sigma 
 _refln_observed_status 
   2   0   0      983.12      905.55     22.95 o 
   3   0   0       52.08       45.52      6.47 o 
   4   0   0     9353.16     9923.44    302.68 o 
   5   0   0     2994.85     2871.59     95.94 o 
   6   0   0      175.44      185.76     15.64 o 
   7   0   0       15.13       31.86      8.43 o 
   8   0   0      430.64      460.91     27.77 o 
   9   0   0       44.69       41.27     11.66 o 
  10   0   0     2034.49     2099.43     82.75 o 
  11   0   0      366.26      243.08     24.48 o 
  12   0   0      956.26      933.18     49.90 o 
  13   0   0      214.00      144.75     22.69 o 
  14   0   0      149.88      148.01     24.30 o 
  15   0   0       71.20       96.72     21.10 o 
  16   0   0     1007.49     1073.08     63.27 o 
  17   0   0       49.47       68.61     19.48 o 
  18   0   0        1.74       -0.38     11.72 o 
  19   0   0       44.49       60.12     19.08 o 
  20   0   0      103.79       68.14     24.53 o 
  21   0   0        6.97        1.33     16.34 o 
   1   1   0        2.06        2.13      3.04 o 
   2   1   0      104.82      115.65      4.79 o 
   3   1   0     5658.74     5659.02     74.39 o 
   4   1   0     4597.90     4513.28     74.48 o 
   5   1   0     4915.24     4561.58     88.25 o 
   6   1   0     1287.37     1149.69     28.69 o 
   7   1   0      521.16      530.34     17.94 o 
   8   1   0      228.53      207.93     12.51 o 
   9   1   0      369.11      334.32     15.03 o 
  10   1   0       92.60       87.01      9.71 o 
  11   1   0       40.61       50.88     10.83 o 
  12   1   0        5.90       10.76      7.02 o 
  13   1   0      139.03      130.61     16.09 o 
  14   1   0      231.39      175.78     18.75 o 
  15   1   0      312.18      264.31     23.68 o 
  16   1   0      177.56      197.10     21.48 o 
  17   1   0       28.49       33.61     11.20 o 
  18   1   0       41.70       57.33     25.12 o 
  19   1   0       60.21       61.17     15.49 o 
  20   1   0       10.24       18.58     13.32 o 
   1   2   0       11.62        6.94      4.34 o 
   2   2   0      362.16      366.52     18.47 o 
   3   2   0      370.14      399.09     13.22 o 
   4   2   0      209.27      277.21     13.95 o 
   5   2   0      476.78      578.57     16.92 o 
   6   2   0     3023.67     3198.87     58.56 o 
   7   2   0       18.62       20.94      6.35 o 
   8   2   0     2645.50     2620.05     60.18 o 
   9   2   0      100.91      111.80     14.62 o 
  10   2   0       12.02       13.40      6.14 o 
  11   2   0       71.66       68.69     10.35 o 
  12   2   0       32.10       29.60      8.35 o 
  13   2   0       31.79       40.63      9.20 o 
  14   2   0      489.13      519.99     34.31 o 
  15   2   0        0.34       14.76      7.45 o 
  16   2   0        3.73       10.62      9.81 o 
  17   2   0       19.25       15.04     10.61 o 
  18   2   0        8.03       11.51     11.64 o 
  19   2   0       77.64      107.57     20.09 o 
  20   2   0       61.14       71.98     19.43 o 
   2   3   0        1.63        7.28      4.19 o 
   3   3   0      663.85      701.70     22.13 o 
   4   3   0        2.20        2.50      3.83 o 
   5   3   0        4.30        7.55      4.53 o 
   6   3   0       76.75       79.84      8.71 o 
   7   3   0       10.57       15.69      5.79 o 
   8   3   0      100.54       85.35     11.40 o 
   9   3   0      374.43      328.11     20.15 o 
  10   3   0      890.07      797.87     29.79 o 
  11   3   0       75.56       74.70     11.47 o 
  12   3   0       70.74       58.79     11.01 o 
  13   3   0      214.95      177.41     17.32 o 
  14   3   0        0.03       11.99      8.15 o 
  15   3   0       13.38       10.69     10.81 o 
  16   3   0       31.17       41.35     11.82 o 
  17   3   0       18.05       30.97     10.36 o 
  18   3   0       11.12       20.14     17.46 o 
   0   4   0      159.65      183.41     19.68 o 
   1   4   0     1183.70     1025.70     52.53 o 
   2   4   0       50.10       63.82      9.55 o 
   3   4   0       11.73       10.66      5.37 o 
   4   4   0       72.79       73.14     10.61 o 
   5   4   0       12.74       11.28      6.47 o 
   6   4   0       14.71       11.87      6.34 o 
   7   4   0        3.91       10.09      5.96 o 
   8   4   0      107.78      100.00     10.93 o 
   9   4   0       62.56       59.35     13.34 o 
  10   4   0        0.02        5.07     13.72 o 
  11   4   0       25.82       26.59     12.10 o 
  12   4   0      175.88      189.64     18.47 o 
  13   4   0        1.78       13.95     14.17 o 
  14   4   0      367.12      431.12     28.31 o 
  15   4   0      126.72      183.53     20.02 o 
  16   4   0      115.57      134.17     18.15 o 
   1   5   0        0.67       -0.72      6.69 o 
   2   5   0      314.41      309.48     19.26 o 
   3   5   0       28.74       27.64      7.71 o 
   4   5   0       47.27       43.94      9.65 o 
   5   5   0      293.17      223.79     25.31 o 
   6   5   0      121.09      125.96     13.37 o 
   7   5   0      184.15      198.76     16.48 o 
   8   5   0       89.58       47.62     10.03 o 
   9   5   0        0.45        1.92      7.71 o 
  10   5   0       58.86      103.53     18.91 o 
  11   5   0       44.18       76.42     14.04 o 
  12   5   0        0.79       14.87     10.34 o 
  13   5   0       37.96       75.24     18.57 o 
   0   6   0       31.64       40.66     15.28 o 
   1   6   0       99.69      116.28     14.34 o 
   2   6   0        5.69       30.16      9.88 o 
   3   6   0        8.29       18.02     13.78 o 
   4   6   0       16.37       32.46     18.69 o 
   5   6   0       23.82       25.14     24.63 o 
   6   6   0        8.04       29.95     15.41 o 
   7   6   0       10.16       20.33     13.07 o 
   8   6   0        1.71        7.25     11.50 o 
 -21   1   1        8.31       28.05     21.52 o 
 -20   1   1       21.42       14.93     12.39 o 
 -19   1   1       80.42       83.93     33.99 o 
 -18   1   1        0.24        8.35     15.01 o 
 -17   1   1        4.31        7.51      8.53 o 
 -16   1   1       61.13       59.27     18.21 o 
 -15   1   1      131.76      118.30     16.59 o 
 -14   1   1      100.79       93.59     14.32 o 
 -13   1   1       12.21       15.86      8.78 o 
 -12   1   1      495.71      463.91     24.24 o 
 -11   1   1       87.27       72.58     11.42 o 
 -10   1   1      180.65      194.49     13.26 o 
  -9   1   1      463.16      493.45     18.42 o 
  -8   1   1       98.29       99.31      9.09 o 
  -7   1   1      113.44      127.42      9.68 o 
  -6   1   1      573.61      669.47     20.64 o 
  -5   1   1      808.25      780.94     23.07 o 
  -4   1   1     1037.77     1154.36     26.93 o 
  -3   1   1      967.18     1045.70     20.64 o 
  -2   1   1        0.10        2.66      2.36 o 
  -1   1   1     1915.14     2122.55     42.02 o 
   0   1   1    13035.64    14106.89    250.72 o 
   1   1   1     1095.41     1123.43     33.10 o 
   2   1   1      501.94      542.96     12.50 o 
   3   1   1    15704.07    16573.39    257.19 o 
   4   1   1     8325.71     8886.59    125.70 o 
   5   1   1      326.03      325.37     10.24 o 
   6   1   1      376.88      407.47     12.32 o 
   7   1   1       46.22       61.09      7.37 o 
   8   1   1     2314.83     2336.56     52.41 o 
   9   1   1      232.62      271.77     14.85 o 
  10   1   1      198.65      206.34     15.48 o 
  11   1   1        4.22       10.11      5.48 o 
  12   1   1        0.01        7.00      6.82 o 
  13   1   1        0.27        6.85      6.86 o 
  14   1   1      158.50      133.29     27.58 o 
  15   1   1        4.92       18.54      8.75 o 
  16   1   1      442.59      405.00     70.53 o 
  17   1   1       31.40       41.69     12.48 o 
  18   1   1       28.23       56.55     13.56 o 
  19   1   1       11.37       19.69     15.99 o 
  20   1   1      216.02      254.87     46.86 o 
 -20   2   1       26.83        7.13     13.49 o 
 -19   2   1       20.79       20.72     11.80 o 
 -18   2   1        3.49       14.63     10.70 o 
 -17   2   1       22.08       43.06     13.29 o 
 -16   2   1      153.89      146.39     20.47 o 
 -15   2   1       74.13       55.96     12.80 o 
 -14   2   1        8.24        4.12      6.14 o 
 -13   2   1      820.03      709.34     27.49 o 
 -12   2   1       11.23        9.00      6.58 o 
 -11   2   1     1047.20      975.67     31.71 o 
 -10   2   1      206.59      191.06     14.55 o 
  -9   2   1        0.78        1.44      5.35 o 
  -8   2   1       30.88       32.37      6.86 o 
  -7   2   1     2820.71     2656.95     59.46 o 
  -6   2   1     3845.30     3899.37     68.79 o 
  -5   2   1      454.36      420.22     14.79 o 
  -4   2   1       16.47       17.66      4.56 o 
  -3   2   1     1866.11     1861.42     42.54 o 
  -2   2   1       65.49       77.49      7.71 o 
  -1   2   1      290.84      309.92     12.87 o 
   0   2   1       87.68       90.04     12.26 o 
   1   2   1       61.97       77.46      6.27 o 
   2   2   1       23.03       19.22      4.10 o 
   3   2   1     1377.28     1301.36     37.81 o 
   4   2   1       37.60       48.58      7.61 o 
   5   2   1      303.87      348.00     15.63 o 
   6   2   1     1378.72     1212.52     23.77 o 
   7   2   1     1749.13     1512.07     39.32 o 
   8   2   1     1806.09     1547.08     40.61 o 
   9   2   1     1391.66     1262.63     38.07 o 
  10   2   1       15.70       18.73      6.63 o 
  11   2   1      153.92      137.40     13.66 o 
  12   2   1        0.21        7.70      6.50 o 
  13   2   1       60.07       42.60     11.41 o 
  14   2   1       35.14       44.56     10.25 o 
  15   2   1      156.25      141.87     15.65 o 
  16   2   1       84.06      113.63     18.13 o 
  17   2   1       13.05       13.90     10.74 o 
  18   2   1       38.62       32.87     16.15 o 
  19   2   1       44.24       72.31     17.11 o 
 -19   3   1       30.31       47.07     21.60 o 
 -18   3   1       58.35       82.71     18.05 o 
 -17   3   1       74.63       77.01     13.25 o 
 -16   3   1       12.19       16.61     20.82 o 
 -15   3   1       89.86       65.62     17.38 o 
 -14   3   1       91.19       99.13     20.03 o 
 -13   3   1        1.11        1.98      7.51 o 
 -12   3   1      147.59      152.05     15.95 o 
 -11   3   1       37.92       49.80      9.78 o 
 -10   3   1        2.14        5.32      6.56 o 
  -9   3   1       60.39       60.37      9.78 o 
  -8   3   1       12.86        6.45      5.99 o 
  -7   3   1       20.53       22.69      5.97 o 
  -6   3   1       23.49       33.50      7.70 o 
  -5   3   1     1750.69     1785.76     38.86 o 
  -4   3   1      296.14      355.30     13.15 o 
  -3   3   1       19.70       20.76      4.80 o 
  -2   3   1        0.36        5.12      5.40 o 
  -1   3   1      352.68      382.05     18.94 o 
   0   3   1      288.40      298.97     12.22 o 
   1   3   1      203.41      200.02     11.31 o 
   2   3   1      182.73      210.18     11.49 o 
   3   3   1      267.58      314.75     21.47 o 
   4   3   1     1859.20     2074.50     42.58 o 
   5   3   1      262.21      279.67     13.12 o 
   6   3   1       33.92       17.05      5.85 o 
   7   3   1      109.18       90.02     11.01 o 
   8   3   1       12.69       12.74      6.11 o 
   9   3   1      464.13      413.08     22.35 o 
  10   3   1      123.63      139.01     14.99 o 
  11   3   1     1464.41     1253.06     39.83 o 
  12   3   1        0.16        9.03      7.82 o 
  13   3   1      106.11      159.96     16.38 o 
  14   3   1        0.01       -2.82      8.13 o 
  15   3   1        1.11        1.09      7.59 o 
  16   3   1        0.92        9.96      9.31 o 
  17   3   1        2.76       17.21      9.66 o 
  18   3   1        0.17        5.44     12.35 o 
 -17   4   1        2.64       27.37     13.04 o 
 -16   4   1        6.46       -4.75      9.51 o 
 -15   4   1        2.22        5.46      9.01 o 
 -14   4   1       93.61       88.97     15.35 o 
 -13   4   1        0.85        4.83      8.40 o 
 -12   4   1        2.71       11.07      8.19 o 
 -11   4   1      200.78      179.81     17.48 o 
 -10   4   1        0.48       -1.70      7.56 o 
  -9   4   1       84.88       84.08     12.24 o 
  -8   4   1      246.28      203.01     14.51 o 
  -7   4   1       78.43       76.97      9.52 o 
  -6   4   1       63.26       62.26      9.17 o 
  -5   4   1      560.30      529.56     26.88 o 
  -4   4   1        6.99       13.52      7.25 o 
  -3   4   1        1.31        2.62      6.45 o 
  -2   4   1      161.84      180.88     12.26 o 
  -1   4   1       91.79       78.15      8.27 o 
   0   4   1        0.08        1.31      4.58 o 
   1   4   1       91.06       78.49      8.19 o 
   2   4   1        7.98        5.67      4.85 o 
   3   4   1       87.00      104.67     12.78 o 
   4   4   1       20.96       16.74      7.40 o 
   5   4   1      422.57      392.45     23.08 o 
   6   4   1       17.30       27.62      7.38 o 
   7   4   1      521.54      489.66     21.50 o 
   8   4   1       21.84       23.32      7.11 o 
   9   4   1      207.61      192.97     40.44 o 
  10   4   1        0.08       10.71      7.67 o 
  11   4   1       19.40        9.88      8.64 o 
  12   4   1       22.87       33.72     11.29 o 
  13   4   1      325.36      275.66     23.04 o 
  14   4   1       51.96       99.72     14.93 o 
  15   4   1       27.99       24.65     10.99 o 
  16   4   1       50.05       37.77     13.10 o 
 -14   5   1        0.93       10.55     11.71 o 
 -13   5   1        0.63       15.56     10.62 o 
 -12   5   1       16.25       22.92     11.10 o 
 -11   5   1       72.39      106.91     15.17 o 
 -10   5   1      109.26      103.60     15.46 o 
  -9   5   1       74.01       85.54     13.58 o 
  -8   5   1       12.45       17.62      8.05 o 
  -7   5   1        2.09       11.84      7.48 o 
  -6   5   1        0.01       -1.59      6.98 o 
  -5   5   1        2.84       22.57     13.37 o 
  -4   5   1        9.31        3.69      7.23 o 
  -3   5   1       45.72       33.46     12.76 o 
  -2   5   1      409.95      422.02     21.36 o 
  -1   5   1        7.98        3.57      6.73 o 
   0   5   1      125.95      109.42     17.08 o 
   1   5   1      437.56      430.02     27.23 o 
   2   5   1       89.34       99.26     12.24 o 
   3   5   1       17.69       43.36     10.54 o 
   4   5   1       48.98       46.65      9.06 o 
   5   5   1       88.33       95.55     13.87 o 
   6   5   1       18.83       19.16      9.01 o 
   7   5   1        7.41       29.98      9.26 o 
   8   5   1        1.20        3.66      7.73 o 
   9   5   1        1.01       10.09      8.51 o 
  10   5   1        9.53       18.01     10.02 o 
  11   5   1        0.02       21.72     13.59 o 
  12   5   1        3.30       -4.20      9.75 o 
  13   5   1        9.95       10.83     10.47 o 
  -8   6   1       56.42       49.71     28.02 o 
  -7   6   1       14.83        4.20     11.90 o 
  -6   6   1       16.80       27.86     17.38 o 
  -5   6   1       81.99       95.82     17.90 o 
  -4   6   1        0.39        0.12     10.65 o 
  -3   6   1       51.14       46.09     12.43 o 
  -2   6   1      376.93      389.96     28.18 o 
  -1   6   1        8.78       13.12     10.54 o 
   0   6   1       46.14       35.41     48.91 o 
   1   6   1       24.70       16.65     12.79 o 
   2   6   1       37.60       23.60     16.42 o 
   3   6   1       44.77       14.97     26.60 o 
   4   6   1        2.35       13.92     12.21 o 
   5   6   1        2.88        9.26     13.90 o 
   6   6   1        3.82       19.14     14.40 o 
   7   6   1       44.53       46.84     15.78 o 
   8   6   1      312.89      363.44     29.60 o 
 -21   0   2       85.19       95.54     28.23 o 
 -20   0   2       29.70       27.07     18.76 o 
 -19   0   2       45.14       25.49     15.87 o 
 -18   0   2      105.75      122.38     26.09 o 
 -17   0   2     1539.75     1458.45     77.41 o 
 -16   0   2      253.77      232.95     32.73 o 
 -15   0   2        0.61       15.67     12.56 o 
 -14   0   2       18.59       29.87     14.63 o 
 -13   0   2     2182.45     2315.79     96.49 o 
 -12   0   2      384.24      414.00     31.78 o 
 -11   0   2      397.04      403.15     29.30 o 
 -10   0   2      161.50      182.50     20.64 o 
  -9   0   2     1567.91     1514.68     62.55 o 
  -8   0   2      702.34      731.55     36.19 o 
  -7   0   2      252.64      233.38     17.92 o 
  -6   0   2      446.71      480.07     24.65 o 
  -5   0   2     3427.65     3488.39    113.55 o 
  -4   0   2      114.22       86.70      9.44 o 
  -3   0   2    10463.30    10926.41    329.67 o 
  -2   0   2      937.24      992.41     35.10 o 
  -1   0   2      677.88      746.57     19.57 o 
   0   0   2      569.71      552.77     15.10 o 
   1   0   2     1998.70     2200.68     53.42 o 
   2   0   2    11973.31    12540.80    285.26 o 
   3   0   2      660.44      575.55     41.74 o 
   4   0   2       56.69       58.14      6.96 o 
   5   0   2     3387.14     3466.79     84.79 o 
   6   0   2     2175.08     2096.12    149.75 o 
   7   0   2     1554.43     1617.49     64.10 o 
   8   0   2       15.70       16.62      8.49 o 
   9   0   2      149.15      185.36     21.13 o 
  10   0   2       12.84        2.37      8.63 o 
  11   0   2      237.75      216.47     24.27 o 
  12   0   2      281.22      276.91     28.60 o 
  13   0   2      352.12      323.66     32.30 o 
  14   0   2      176.74      132.91     23.61 o 
  15   0   2      279.83      278.06     34.29 o 
  16   0   2      115.29      109.19     24.65 o 
  17   0   2       76.45       50.25     17.20 o 
  18   0   2        0.79       12.61     15.10 o 
  19   0   2      100.63       86.88     24.48 o 
  20   0   2       59.28       87.71     25.80 o 
 -21   1   2       27.12       62.04     18.27 o 
 -20   1   2        3.49       11.48     11.67 o 
 -19   1   2       42.98       45.43     13.17 o 
 -18   1   2        0.99       -4.54     15.73 o 
 -17   1   2       21.07       23.41     10.63 o 
 -16   1   2        3.59       24.41      9.83 o 
 -15   1   2      466.63      416.36     27.52 o 
 -14   1   2      315.31      272.42     22.00 o 
 -13   1   2      157.72      145.57     16.33 o 
 -12   1   2      296.76      225.20     18.19 o 
 -11   1   2      232.58      202.72     22.73 o 
 -10   1   2       80.59       89.91     11.35 o 
  -9   1   2      201.68      163.32     11.53 o 
  -8   1   2       23.21       31.56      6.20 o 
  -7   1   2       73.46      110.26      8.78 o 
  -6   1   2       35.26       39.14      4.26 o 
  -5   1   2      549.25      465.62     11.68 o 
  -4   1   2     2950.09     2713.10     46.19 o 
  -3   1   2     6860.29     6708.38     96.01 o 
  -2   1   2     7741.61     7722.93    110.21 o 
  -1   1   2      110.17      122.99      4.84 o 
   0   1   2      359.31      278.26      7.84 o 
   1   1   2     1136.53     1109.73     19.67 o 
   2   1   2     7520.64     6952.12    100.49 o 
   3   1   2     7533.47     7142.93     93.95 o 
   4   1   2      650.56      642.16     15.83 o 
   5   1   2       96.13       88.92      6.38 o 
   6   1   2      120.30      133.33     11.72 o 
   7   1   2      550.20      499.41     15.04 o 
   8   1   2       86.97       86.81     10.30 o 
   9   1   2      645.25      606.75     22.40 o 
  10   1   2      209.71      197.87     14.14 o 
  11   1   2      295.39      271.57     16.81 o 
  12   1   2       49.25       53.77      9.38 o 
  13   1   2      451.09      382.46     25.47 o 
  14   1   2        0.35       -0.10      6.68 o 
  15   1   2        3.42       -3.40      6.79 o 
  16   1   2      139.15       99.36     15.78 o 
  17   1   2       28.91       27.77     10.40 o 
  18   1   2       38.24       39.59     12.31 o 
  19   1   2        0.09        8.32     11.34 o 
  20   1   2        7.85       30.96     12.70 o 
 -20   2   2       28.29       17.89     12.75 o 
 -19   2   2        4.56       27.23     12.79 o 
 -18   2   2        5.08        1.45     15.11 o 
 -17   2   2      557.07      520.10     50.64 o 
 -16   2   2       31.35       30.56     11.59 o 
 -15   2   2      184.21      188.63     33.78 o 
 -14   2   2      305.02      275.58     19.60 o 
 -13   2   2        4.84        5.97      6.66 o 
 -12   2   2        2.74       11.83      6.82 o 
 -11   2   2      520.22      533.53     22.05 o 
 -10   2   2      141.42      124.80     21.23 o 
  -9   2   2      281.54      289.97     16.50 o 
  -8   2   2      201.79      206.04     13.56 o 
  -7   2   2       23.64       10.99      6.03 o 
  -6   2   2      233.37      252.69     28.29 o 
  -5   2   2      116.48      125.51      8.20 o 
  -4   2   2      852.57      993.10     22.54 o 
  -3   2   2     2177.39     2338.02     70.15 o 
  -2   2   2      466.26      469.74     15.93 o 
  -1   2   2      624.27      644.84     21.01 o 
   0   2   2      347.14      355.57     14.54 o 
   1   2   2      461.68      494.61     14.39 o 
   2   2   2     1656.08     1742.05     34.74 o 
   3   2   2      295.38      376.61     12.23 o 
   4   2   2        1.58        3.03      3.16 o 
   5   2   2      398.61      445.18     12.47 o 
   6   2   2      663.17      588.45     18.94 o 
   7   2   2      293.67      252.22     12.79 o 
   8   2   2       90.17      105.55      8.23 o 
   9   2   2        0.57       11.94      6.50 o 
  10   2   2      265.75      306.57     25.10 o 
  11   2   2     2742.03     2754.15    102.44 o 
  12   2   2      299.18      326.73     20.99 o 
  13   2   2        0.06        0.75      7.65 o 
  14   2   2       16.59        7.66      7.45 o 
  15   2   2       14.97       20.38      8.42 o 
  16   2   2        0.01        0.63      8.82 o 
  17   2   2       14.66       30.62     12.75 o 
  18   2   2        5.56        7.61     11.94 o 
  19   2   2        2.44       30.29     14.58 o 
 -19   3   2        0.29       18.33     13.62 o 
 -18   3   2        0.00        6.47     11.72 o 
 -17   3   2        0.28       -0.20      9.93 o 
 -16   3   2      229.19      272.40     22.43 o 
 -15   3   2       79.91       68.10     12.02 o 
 -14   3   2       80.38       80.69     12.64 o 
 -13   3   2      472.13      394.69     24.55 o 
 -12   3   2      523.20      419.68     24.93 o 
 -11   3   2      345.41      350.72     21.55 o 
 -10   3   2      238.59      248.18     17.84 o 
  -9   3   2        7.54       11.49      7.59 o 
  -8   3   2       87.66       78.14     10.48 o 
  -7   3   2      572.50      520.81     17.88 o 
  -6   3   2      114.60      124.96     10.04 o 
  -5   3   2      134.89      135.49     10.07 o 
  -4   3   2      257.67      294.97     22.86 o 
  -3   3   2      145.07      152.68     12.82 o 
  -2   3   2        0.07       11.63      5.64 o 
  -1   3   2      200.49      184.38     11.09 o 
   0   3   2       32.37       38.61      6.07 o 
   1   3   2       30.31       28.46      5.06 o 
   2   3   2      192.88      184.80     11.00 o 
   3   3   2      476.54      520.18     17.02 o 
   4   3   2        0.93        0.80      4.20 o 
   5   3   2      194.14      185.65     10.01 o 
   6   3   2       11.06       12.40      7.23 o 
   7   3   2      263.10      242.22     17.06 o 
   8   3   2       30.97       23.33      6.38 o 
   9   3   2      298.14      261.79     23.99 o 
  10   3   2      368.01      302.55     20.62 o 
  11   3   2      301.55      267.88     19.92 o 
  12   3   2      496.84      458.63     26.17 o 
  13   3   2       71.05       57.59     11.01 o 
  14   3   2       34.76       36.62      9.81 o 
  15   3   2       49.97       52.16     11.54 o 
  16   3   2       75.27       62.20     13.30 o 
  17   3   2        2.43        1.75     10.05 o 
  18   3   2       32.92       39.42     17.59 o 
 -17   4   2        4.18       19.53     11.81 o 
 -16   4   2       12.56       28.81     10.92 o 
 -15   4   2      231.74      239.29     21.72 o 
 -14   4   2       88.55       84.93     13.81 o 
 -13   4   2      101.54      106.62     14.73 o 
 -12   4   2        3.61        4.12      7.73 o 
 -11   4   2       37.64       40.15     10.03 o 
 -10   4   2       33.18       19.78      8.81 o 
  -9   4   2      616.33      531.31     29.66 o 
  -8   4   2       24.54       26.73      6.86 o 
  -7   4   2       17.35       21.68      6.81 o 
  -6   4   2      115.91      105.64     10.52 o 
  -5   4   2      470.35      433.25     23.00 o 
  -4   4   2       22.16        8.84      6.88 o 
  -3   4   2      100.26      107.63     11.91 o 
  -2   4   2       27.50       32.53      7.00 o 
  -1   4   2      182.54      155.80     10.78 o 
   0   4   2       12.02       10.72      5.04 o 
   1   4   2        1.28        7.26      5.14 o 
   2   4   2      510.34      563.37     17.92 o 
   3   4   2      884.45      857.55     31.34 o 
   4   4   2       13.00       16.04      8.04 o 
   5   4   2      925.53      912.02     42.02 o 
   6   4   2        0.03        3.49      6.42 o 
   7   4   2        0.85       13.90      7.40 o 
   8   4   2       30.96       33.26      7.98 o 
   9   4   2       27.77       46.17     10.33 o 
  10   4   2        4.09        2.35      8.14 o 
  11   4   2       21.25       21.24      9.27 o 
  12   4   2      323.14      284.89     32.37 o 
  13   4   2       51.54       79.67     13.95 o 
  14   4   2       51.60       53.04     12.36 o 
  15   4   2      155.84      170.23     19.83 o 
 -14   5   2        3.84        4.45     11.25 o 
 -13   5   2       37.51       60.86     13.69 o 
 -12   5   2        6.52        7.61      9.76 o 
 -11   5   2       17.53       20.88     10.35 o 
 -10   5   2       83.05       69.68     13.23 o 
  -9   5   2        0.00       15.17      9.01 o 
  -8   5   2        1.55       22.55      7.99 o 
  -7   5   2      146.93      129.38     13.34 o 
  -6   5   2       22.95       26.07      8.68 o 
  -5   5   2      122.14      111.06      9.93 o 
  -4   5   2        1.20        1.98      9.41 o 
  -3   5   2      293.44      299.45     18.43 o 
  -2   5   2      205.35      238.56     14.98 o 
  -1   5   2      765.60      710.61     25.86 o 
   0   5   2      305.33      294.86     21.11 o 
   1   5   2      222.80      254.82     17.59 o 
   2   5   2        3.13        9.58      7.06 o 
   3   5   2       33.59       42.53     11.87 o 
   4   5   2       88.29       91.52     12.94 o 
   5   5   2        1.22        2.28      8.08 o 
   6   5   2       24.55       23.62      9.21 o 
   7   5   2      202.18      181.76     16.28 o 
   8   5   2       21.85       30.23      9.26 o 
   9   5   2       33.36       38.72     10.63 o 
  10   5   2        0.10        6.39     12.55 o 
  11   5   2       21.83        2.45     14.02 o 
  12   5   2       60.25      101.84     33.80 o 
  -9   6   2       19.91       10.68     12.15 o 
  -8   6   2        5.97       29.36     12.63 o 
  -7   6   2       32.09       55.46     13.95 o 
  -6   6   2       20.35       27.98     11.83 o 
  -5   6   2        0.01       15.49     11.56 o 
  -4   6   2        0.00        3.78     10.47 o 
  -3   6   2      320.62      344.35     27.85 o 
  -2   6   2       92.95      120.53     20.78 o 
  -1   6   2       74.22      107.63     19.48 o 
   0   6   2        0.74        4.24     15.47 o 
   1   6   2        0.87        4.47     12.11 o 
   2   6   2       14.38       -4.40     19.57 o 
   3   6   2       10.48       43.15     16.55 o 
   4   6   2       20.10       37.94     28.78 o 
   5   6   2       31.57       23.35     15.80 o 
   6   6   2       17.00       32.60     14.16 o 
   7   6   2        4.37       13.23     13.09 o 
 -21   1   3        7.35       17.48     12.72 o 
 -20   1   3      101.62      123.27     34.32 o 
 -19   1   3       21.79       30.07     13.30 o 
 -18   1   3       34.40       42.82     17.27 o 
 -17   1   3      269.73      268.98     25.59 o 
 -16   1   3       30.37       36.92     11.58 o 
 -15   1   3       12.46        6.40      8.14 o 
 -14   1   3       13.42        5.25     16.18 o 
 -13   1   3      489.20      456.99     24.65 o 
 -12   1   3       15.16        7.59      6.93 o 
 -11   1   3      340.90      343.49     20.91 o 
 -10   1   3      689.08      670.18     27.21 o 
  -9   1   3     2197.64     2407.62     52.19 o 
  -8   1   3     1376.14     1366.98     29.66 o 
  -7   1   3      198.45      190.12     10.43 o 
  -6   1   3      413.62      429.46     11.76 o 
  -5   1   3     2912.86     3034.08     51.89 o 
  -4   1   3     9220.41     9779.81    154.33 o 
  -3   1   3     1096.82     1188.85     20.48 o 
  -2   1   3     1728.81     1861.04     26.29 o 
  -1   1   3       25.15       24.27      3.14 o 
   0   1   3        0.22       -0.60      2.02 o 
   1   1   3     2367.50     2571.28     40.36 o 
   2   1   3     1033.93     1022.67     30.43 o 
   3   1   3     1487.26     1642.27     25.94 o 
   4   1   3      621.72      672.45     13.89 o 
   5   1   3      490.46      460.43     14.40 o 
   6   1   3      121.49      103.76      7.61 o 
   7   1   3     2458.84     2690.25     51.00 o 
   8   1   3      344.85      339.14     13.43 o 
   9   1   3        5.75        2.53      4.46 o 
  10   1   3      106.40      112.67     11.31 o 
  11   1   3      202.63      220.17     15.63 o 
  12   1   3      687.80      679.14     25.75 o 
  13   1   3       39.86       33.02     10.65 o 
  14   1   3      150.87      176.37     19.65 o 
  15   1   3        2.36       12.69      8.25 o 
  16   1   3       11.20       25.59      9.89 o 
  17   1   3        0.84       16.60      9.62 o 
  18   1   3        7.69        7.73     10.45 o 
  19   1   3        0.08       -4.95      9.91 o 
 -21   2   3        0.54       10.81     14.46 o 
 -20   2   3       27.48       53.12     16.74 o 
 -19   2   3        0.47       -4.84      9.67 o 
 -18   2   3       69.67       71.55     15.15 o 
 -17   2   3        2.41       -3.36      8.68 o 
 -16   2   3       30.34       37.75     18.27 o 
 -15   2   3        1.68        4.73      8.68 o 
 -14   2   3      186.49      133.10     17.25 o 
 -13   2   3      156.26      133.96     13.82 o 
 -12   2   3       18.42       23.76     11.26 o 
 -11   2   3      112.00       92.20     10.90 o 
 -10   2   3       73.03       72.10     11.70 o 
  -9   2   3       23.76       23.61      6.73 o 
  -8   2   3        9.96       12.15      5.52 o 
  -7   2   3      479.04      505.60     18.52 o 
  -6   2   3      601.11      650.15     24.47 o 
  -5   2   3      504.77      518.10     14.76 o 
  -4   2   3      722.83      690.01     17.25 o 
  -3   2   3      132.25      115.38      7.75 o 
  -2   2   3     2217.01     2078.79     39.62 o 
  -1   2   3       54.24       58.95      8.44 o 
   0   2   3      331.35      368.94     11.69 o 
   1   2   3      622.91      634.04     20.97 o 
   2   2   3        1.15       -1.58      3.16 o 
   3   2   3      195.76      188.73      9.49 o 
   4   2   3        7.43        3.28      3.79 o 
   5   2   3     1555.74     1502.32     28.92 o 
   6   2   3     2538.66     2381.93     41.65 o 
   7   2   3      396.33      352.12     13.91 o 
   8   2   3       42.52       52.91      7.90 o 
   9   2   3       35.76       37.70      6.59 o 
  10   2   3     1148.95      987.27     32.35 o 
  11   2   3        2.28        6.05      6.68 o 
  12   2   3       31.22       31.87     10.38 o 
  13   2   3       30.79       32.42      8.80 o 
  14   2   3       32.07       24.09     10.08 o 
  15   2   3        7.62       13.09      7.70 o 
  16   2   3        3.41       11.28      8.96 o 
  17   2   3       11.49       12.59     18.31 o 
  18   2   3       73.67       93.08     18.33 o 
 -19   3   3       12.30       43.97     25.79 o 
 -18   3   3       20.54       24.81     12.93 o 
 -17   3   3       74.64       82.25     16.24 o 
 -16   3   3        0.68        7.85      9.08 o 
 -15   3   3       92.77       92.36     13.40 o 
 -14   3   3      378.73      374.66     24.20 o 
 -13   3   3      146.40      164.20     19.28 o 
 -12   3   3       58.24       69.35     11.14 o 
 -11   3   3        5.02        7.59      7.17 o 
 -10   3   3      131.59      143.75     14.04 o 
  -9   3   3      639.36      644.06     24.59 o 
  -8   3   3      517.63      513.54     21.44 o 
  -7   3   3        0.01        2.05      7.03 o 
  -6   3   3       29.94       36.50      6.41 o 
  -5   3   3       77.29       84.04      7.74 o 
  -4   3   3       71.09       77.75      9.34 o 
  -3   3   3      101.31       97.82      8.73 o 
  -2   3   3       43.65       54.01      6.78 o 
  -1   3   3       38.48       42.73      8.61 o 
   0   3   3      246.58      239.99     11.72 o 
   1   3   3      793.34      830.59     20.28 o 
   2   3   3     1727.70     1824.98     39.41 o 
   3   3   3       34.95       42.39      6.70 o 
   4   3   3        2.08        4.83      4.57 o 
   5   3   3       33.69       41.37      6.36 o 
   6   3   3      717.49      675.46     22.36 o 
   7   3   3      805.72      727.91     23.61 o 
   8   3   3        0.71       -2.71      5.41 o 
   9   3   3       69.93       82.40     11.66 o 
  10   3   3        0.51        3.92      6.66 o 
  11   3   3     1417.17     1251.94     51.27 o 
  12   3   3       38.37       28.06      9.35 o 
  13   3   3       21.07       28.04      9.26 o 
  14   3   3       62.82       70.70     13.59 o 
  15   3   3        5.37        5.78      8.91 o 
  16   3   3       36.16       44.46     12.01 o 
  17   3   3        5.71       29.87     17.92 o 
 -17   4   3       27.63       36.68     12.35 o 
 -16   4   3       51.85       52.15     12.50 o 
 -15   4   3      124.54      119.23     17.68 o 
 -14   4   3       12.43       21.47     16.39 o 
 -13   4   3        0.56       11.58      8.74 o 
 -12   4   3       75.07       93.00     13.16 o 
 -11   4   3       76.64       59.16     11.26 o 
 -10   4   3       43.00       66.12     11.10 o 
  -9   4   3      338.34      270.61     19.74 o 
  -8   4   3      975.61      796.68     29.64 o 
  -7   4   3       42.55       42.44      7.54 o 
  -6   4   3       97.32      106.53     17.05 o 
  -5   4   3       27.65       34.71      6.54 o 
  -4   4   3      150.33      140.46     12.12 o 
  -3   4   3       61.89       62.42     11.13 o 
  -2   4   3      343.65      318.43     16.31 o 
  -1   4   3      372.89      349.96     15.59 o 
   0   4   3      218.72      246.26     13.18 o 
   1   4   3        0.31        6.35      5.17 o 
   2   4   3      446.39      437.51     22.02 o 
   3   4   3       14.47       19.02     10.91 o 
   4   4   3      911.20      885.30     32.80 o 
   5   4   3       74.91       84.68     12.23 o 
   6   4   3       87.47       84.68     10.39 o 
   7   4   3        0.00        6.85      6.72 o 
   8   4   3      162.95      160.74     14.31 o 
   9   4   3      191.18      179.84     15.72 o 
  10   4   3       11.46       16.88     12.70 o 
  11   4   3       17.57        7.62     10.52 o 
  12   4   3       19.26       22.23     10.21 o 
  13   4   3       76.62       59.13     12.01 o 
  14   4   3      152.43      115.24     21.72 o 
  15   4   3        7.46        8.46     11.15 o 
 -14   5   3        0.14       15.73     10.94 o 
 -13   5   3       42.96       33.84     13.51 o 
 -12   5   3        0.52        4.49      9.53 o 
 -11   5   3        7.92       18.40      9.94 o 
 -10   5   3       27.57       20.33      9.47 o 
  -9   5   3       61.02       45.35     10.93 o 
  -8   5   3        1.44       17.68      7.07 o 
  -7   5   3       15.95       35.17      8.02 o 
  -6   5   3      304.85      302.83     16.48 o 
  -5   5   3      468.59      470.26     22.10 o 
  -4   5   3        6.69        1.69      6.83 o 
  -3   5   3      196.53      197.63     13.84 o 
  -2   5   3        0.36        9.26      6.03 o 
  -1   5   3      258.47      276.66     19.33 o 
   0   5   3      221.95      217.15     16.34 o 
   1   5   3      157.54      158.52     13.79 o 
   2   5   3      146.93      124.52     18.05 o 
   3   5   3       14.98       16.98     14.20 o 
   4   5   3       35.31       37.69     14.26 o 
   5   5   3       38.82       36.06     13.54 o 
   6   5   3       62.59       66.84     15.16 o 
   7   5   3       41.76       48.95     17.99 o 
   8   5   3        0.00       -3.42     10.02 o 
   9   5   3       13.64       23.30     11.34 o 
  10   5   3      126.25      130.19     23.85 o 
  11   5   3       37.45       69.62     18.80 o 
  12   5   3        8.87       62.95     19.94 o 
  -9   6   3       15.67       21.88     13.55 o 
  -8   6   3       49.49       67.10     14.78 o 
  -7   6   3        6.19       13.86     11.61 o 
  -6   6   3        0.71       27.22     11.62 o 
  -5   6   3       78.25       90.08     15.65 o 
  -4   6   3      154.68      132.40     22.70 o 
  -3   6   3       49.25        9.41     20.69 o 
  -2   6   3       94.47       80.49     20.08 o 
  -1   6   3       13.09       12.60     13.70 o 
   0   6   3       76.39       87.37     22.46 o 
   1   6   3       37.92       17.84     14.60 o 
   2   6   3       14.92       40.40     28.31 o 
   3   6   3        1.47       21.03     13.00 o 
   4   6   3       18.81       19.68     15.45 o 
   5   6   3       16.56       36.84     17.56 o 
   6   6   3        6.92        2.40     14.47 o 
 -22   0   4        1.21       -0.52     18.73 o 
 -21   0   4       71.13       50.48     21.47 o 
 -20   0   4      119.58      161.72     31.03 o 
 -19   0   4       40.41       41.79     17.43 o 
 -18   0   4       36.89       38.53     17.40 o 
 -17   0   4      257.64      232.20     32.61 o 
 -16   0   4       36.72       25.66     15.21 o 
 -15   0   4      326.71      280.05     31.98 o 
 -14   0   4        7.71       30.91     13.80 o 
 -13   0   4      125.91      144.14     22.20 o 
 -12   0   4      267.74      255.43     26.18 o 
 -11   0   4      340.73      359.89     27.30 o 
 -10   0   4       79.26      104.66     16.39 o 
  -9   0   4       27.00       46.04     11.08 o 
  -8   0   4       86.04      110.48     15.27 o 
  -7   0   4      345.11      332.23     35.73 o 
  -6   0   4      386.58      408.52     22.60 o 
  -5   0   4     5814.71     6114.16    192.02 o 
  -4   0   4    29216.28    26224.20   3235.59 o 
  -3   0   4    25424.62    28109.79    613.09 o 
  -2   0   4    11280.24    12278.10    271.04 o 
  -1   0   4    13675.89    14499.04    374.61 o 
   0   0   4     6126.18     6178.64    139.31 o 
   1   0   4      259.10      295.93     20.37 o 
   2   0   4       81.26       85.02      7.79 o 
   3   0   4      173.37      189.21     11.32 o 
   4   0   4     1002.07     1109.96     27.31 o 
   5   0   4       68.24      117.56      8.68 o 
   6   0   4     1315.69     1428.86     35.23 o 
   7   0   4     1435.66     1583.54     39.19 o 
   8   0   4      625.53      618.14     29.10 o 
   9   0   4      148.06      213.42     18.15 o 
  10   0   4       12.52       16.05     10.16 o 
  11   0   4     1884.32     1849.14     80.56 o 
  12   0   4      640.19      591.16     40.21 o 
  13   0   4      352.28      335.56     34.43 o 
  14   0   4      255.51      187.84     27.68 o 
  15   0   4      737.02      756.63     51.00 o 
  16   0   4       83.06       63.06     19.97 o 
  17   0   4      306.65      335.93     41.91 o 
  18   0   4      178.86      180.04     34.03 o 
  19   0   4       96.51      128.35     29.30 o 
 -22   1   4        0.25       18.35     27.91 o 
 -21   1   4       44.29       42.29     17.87 o 
 -20   1   4      378.60      391.87     34.12 o 
 -19   1   4       53.08       58.47     20.06 o 
 -18   1   4        0.86       -0.23     10.69 o 
 -17   1   4       46.52       30.97     12.77 o 
 -16   1   4      173.38      146.61     19.18 o 
 -15   1   4      411.48      379.06     20.08 o 
 -14   1   4      251.76      231.83     15.79 o 
 -13   1   4        5.29       -2.73      5.46 o 
 -12   1   4      271.55      243.42     31.80 o 
 -11   1   4       60.83       62.52      8.21 o 
 -10   1   4      570.21      582.71     19.31 o 
  -9   1   4       93.71       72.47      7.37 o 
  -8   1   4       18.64       20.77      4.81 o 
  -7   1   4     3144.27     2994.96     60.42 o 
  -6   1   4        5.00        7.64      3.33 o 
  -5   1   4     1974.26     1934.53     31.98 o 
  -4   1   4     8570.47     8234.56    118.31 o 
  -3   1   4     2290.43     2132.36     33.72 o 
  -2   1   4     3005.54     2706.43     37.15 o 
  -1   1   4      363.68      319.14      9.98 o 
   0   1   4     3743.86     3523.60     59.46 o 
   1   1   4      913.42      728.84     15.03 o 
   2   1   4     1587.09     1463.47     25.97 o 
   3   1   4      277.98      289.14      8.44 o 
   4   1   4        7.54       19.54      3.51 o 
   5   1   4       56.00       52.58      6.59 o 
   6   1   4        3.99        7.92      3.25 o 
   7   1   4       54.96       59.80      6.17 o 
   8   1   4        8.33        9.41      4.58 o 
   9   1   4      196.17      201.92     16.21 o 
  10   1   4       75.29       89.88      9.02 o 
  11   1   4        2.11        5.84      5.93 o 
  12   1   4      115.05       95.29     11.57 o 
  13   1   4      432.83      414.27     22.69 o 
  14   1   4       29.97       39.80     10.72 o 
  15   1   4       19.93       12.03      8.78 o 
  16   1   4        1.90        1.89      8.22 o 
  17   1   4        2.35        7.07     13.45 o 
  18   1   4       97.12      128.36     20.17 o 
  19   1   4       28.74       26.03     12.54 o 
 -21   2   4        4.24       10.62     13.51 o 
 -20   2   4       10.85       16.81     12.59 o 
 -19   2   4        8.36       27.05     14.03 o 
 -18   2   4       19.52       36.62     12.74 o 
 -17   2   4       24.80       22.29     13.16 o 
 -16   2   4      136.53      138.43     18.58 o 
 -15   2   4      261.67      287.89     36.02 o 
 -14   2   4       73.81       66.40     20.65 o 
 -13   2   4       51.16       57.51     11.76 o 
 -12   2   4      258.01      263.07     17.31 o 
 -11   2   4        1.45        1.45      5.76 o 
 -10   2   4       57.88       65.02      9.82 o 
  -9   2   4     1166.16     1262.36     34.60 o 
  -8   2   4      214.14      234.06     13.93 o 
  -7   2   4      144.76      189.43     12.01 o 
  -6   2   4      671.18      705.50     16.88 o 
  -5   2   4        0.54        7.96      2.88 o 
  -4   2   4       28.86       39.19      3.72 o 
  -3   2   4        0.00        6.57      2.94 o 
  -2   2   4      121.23      170.38      7.75 o 
  -1   2   4       66.41       69.17      5.16 o 
   0   2   4       30.63       41.76      4.36 o 
   1   2   4      221.93      225.24     10.44 o 
   2   2   4     1820.81     2069.56     36.94 o 
   3   2   4      854.28      843.10     21.21 o 
   4   2   4        0.98        3.29      3.85 o 
   5   2   4     2033.13     2139.78     38.44 o 
   6   2   4       11.60       21.42      5.94 o 
   7   2   4      475.23      506.92     24.40 o 
   8   2   4       10.37       18.10      8.56 o 
   9   2   4      141.33      158.76     18.73 o 
  10   2   4        3.37        8.28      6.46 o 
  11   2   4       56.39       42.82      9.06 o 
  12   2   4      304.36      324.73     21.24 o 
  13   2   4      199.64      194.64     22.92 o 
  14   2   4       64.21       88.44     13.06 o 
  15   2   4        0.08        3.89      7.51 o 
  16   2   4      121.67      175.84     18.32 o 
  17   2   4       49.25       63.59     15.77 o 
  18   2   4       23.13       47.12     16.05 o 
 -20   3   4        1.20       15.32     14.60 o 
 -19   3   4        8.14        3.52     31.10 o 
 -18   3   4       97.53      127.94     20.85 o 
 -17   3   4       45.83       69.14     15.36 o 
 -16   3   4       67.61       70.73     15.44 o 
 -15   3   4       24.96       25.44      9.07 o 
 -14   3   4        1.67       23.37      8.38 o 
 -13   3   4       64.45       58.99     11.05 o 
 -12   3   4      188.36      159.22     15.05 o 
 -11   3   4        0.01       -1.47      9.69 o 
 -10   3   4       37.67       36.69      8.60 o 
  -9   3   4        0.43        7.93      6.22 o 
  -8   3   4       50.58       43.14     12.05 o 
  -7   3   4        0.24        0.83      6.30 o 
  -6   3   4      120.40      124.21      8.53 o 
  -5   3   4       40.06       32.23      5.24 o 
  -4   3   4      706.36      656.02     19.71 o 
  -3   3   4      398.04      359.55     14.41 o 
  -2   3   4     1249.40     1260.03     61.45 o 
  -1   3   4     2300.52     2134.20     72.27 o 
   0   3   4        0.68       -1.38      3.76 o 
   1   3   4      450.48      453.94     14.41 o 
   2   3   4       66.93       69.98      8.21 o 
   3   3   4       12.06        7.57      5.73 o 
   4   3   4       65.76       62.72      7.32 o 
   5   3   4       61.84       77.27      6.93 o 
   6   3   4        4.57        8.21      5.69 o 
   7   3   4      298.23      259.29     15.81 o 
   8   3   4      762.95      648.60     25.87 o 
   9   3   4     2126.68     1847.14     51.43 o 
  10   3   4      163.00      157.44     18.42 o 
  11   3   4       17.86       19.85     13.25 o 
  12   3   4       76.87       40.74     14.54 o 
  13   3   4       46.80       47.58     10.59 o 
  14   3   4       26.81       43.74     10.69 o 
  15   3   4        0.39        4.53      8.56 o 
  16   3   4        2.05        1.38     10.65 o 
  17   3   4        1.96       24.19     17.69 o 
 -17   4   4        0.33       35.23     11.81 o 
 -16   4   4       38.65       48.85     12.26 o 
 -15   4   4       56.45       78.21     13.40 o 
 -14   4   4        2.62       10.60      8.78 o 
 -13   4   4        5.20       26.90     12.84 o 
 -12   4   4       63.37       85.61     13.72 o 
 -11   4   4       21.47       23.07      9.00 o 
 -10   4   4       79.90       63.50     11.32 o 
  -9   4   4       46.18       50.75      9.74 o 
  -8   4   4       77.70       96.11     16.59 o 
  -7   4   4       14.37       26.33      6.25 o 
  -6   4   4      339.75      339.30     15.01 o 
  -5   4   4      815.21      714.05     21.87 o 
  -4   4   4       49.06       56.90      8.32 o 
  -3   4   4      325.11      357.29     17.09 o 
  -2   4   4       89.84       92.85      9.70 o 
  -1   4   4      144.20      147.96     10.71 o 
   0   4   4      454.73      470.80     16.87 o 
   1   4   4       21.01       16.22      5.73 o 
   2   4   4      155.88      141.97     12.12 o 
   3   4   4      574.16      589.32     27.77 o 
   4   4   4      677.04      648.06     27.70 o 
   5   4   4      485.12      488.65     26.62 o 
   6   4   4        0.95        9.85      6.78 o 
   7   4   4        8.94       14.46      9.94 o 
   8   4   4        4.85       13.67      7.53 o 
   9   4   4      100.63      104.82     14.58 o 
  10   4   4       39.14       66.48     20.13 o 
  11   4   4       37.48       41.37     11.01 o 
  12   4   4      251.68      258.52     22.38 o 
  13   4   4      123.47       91.91     14.87 o 
  14   4   4      191.54      229.73     29.46 o 
 -14   5   4       29.38       43.79     14.91 o 
 -13   5   4       63.89       92.22     17.62 o 
 -12   5   4        9.69       13.80     11.27 o 
 -11   5   4       14.37       18.66     11.02 o 
 -10   5   4      200.43      200.58     21.02 o 
  -9   5   4        6.90        9.29      9.08 o 
  -8   5   4      118.92      126.11     16.65 o 
  -7   5   4        0.09        8.37      8.85 o 
  -6   5   4        2.28        8.97      8.78 o 
  -5   5   4      493.72      448.12     26.69 o 
  -4   5   4       39.80       33.37     10.00 o 
  -3   5   4        4.85       17.48      7.80 o 
  -2   5   4      524.96      459.73     22.05 o 
  -1   5   4      124.79      139.93     20.83 o 
   0   5   4      898.91      748.17     41.13 o 
   1   5   4      586.76      570.37     39.92 o 
   2   5   4       27.38       34.15     25.75 o 
   3   5   4       34.01       30.44     21.52 o 
   4   5   4      695.02      674.61     44.05 o 
   5   5   4        0.68       -5.85     11.71 o 
   6   5   4        5.22       -5.44     10.89 o 
   7   5   4       19.64       38.40     13.33 o 
   8   5   4        8.24       19.30     11.74 o 
   9   5   4       91.09      143.40     19.35 o 
  10   5   4       45.98       52.00     18.69 o 
  11   5   4        0.32        7.29     19.11 o 
  -9   6   4        5.80       20.38     13.05 o 
  -8   6   4       12.93       36.29     14.15 o 
  -7   6   4        0.00       -6.93     13.87 o 
  -6   6   4       32.32       41.56     17.73 o 
  -5   6   4       88.08      111.30     22.73 o 
  -4   6   4      122.66      127.82     40.49 o 
  -3   6   4      192.77      159.87     24.70 o 
  -2   6   4      159.88      209.30     28.25 o 
  -1   6   4       99.28      161.33     24.72 o 
   0   6   4        0.78       18.51     23.96 o 
   1   6   4       11.41       16.54     13.00 o 
   2   6   4       83.13      106.51     29.17 o 
   3   6   4       25.03       52.98     16.97 o 
   4   6   4       60.12       95.57     23.10 o 
   5   6   4        0.00        9.29     16.25 o 
   6   6   4       13.07       32.80     35.09 o 
 -22   1   5        3.00       17.49     18.87 o 
 -21   1   5      120.38      108.42     20.17 o 
 -20   1   5      154.97      154.91     27.38 o 
 -19   1   5       41.11       67.52     15.63 o 
 -18   1   5        4.55        7.05     10.65 o 
 -17   1   5      121.83      131.78     18.54 o 
 -16   1   5      106.15       83.86     15.44 o 
 -15   1   5      334.95      330.07     19.24 o 
 -14   1   5      131.92      153.24     13.39 o 
 -13   1   5       94.00       90.18     10.18 o 
 -12   1   5       50.16       57.43      8.13 o 
 -11   1   5      138.60      152.67     12.20 o 
 -10   1   5      814.50      842.42     34.21 o 
  -9   1   5      142.92      147.88     11.97 o 
  -8   1   5        7.01        5.61      3.78 o 
  -7   1   5       12.09       15.56      4.00 o 
  -6   1   5      139.04      148.07      9.76 o 
  -5   1   5      251.64      218.04      8.32 o 
  -4   1   5     5750.56     6316.24    102.81 o 
  -3   1   5     1784.72     1809.61     33.15 o 
  -2   1   5      846.96      961.42     32.43 o 
  -1   1   5      995.65     1028.78     26.60 o 
   0   1   5        0.62        0.04      2.44 o 
   1   1   5       43.30       50.19      4.17 o 
   2   1   5      380.97      413.31     11.07 o 
   3   1   5      741.17      850.33     16.72 o 
   4   1   5      409.49      439.17     11.45 o 
   5   1   5      807.99      872.00     19.89 o 
   6   1   5      582.04      641.84     16.92 o 
   7   1   5        8.70        6.70      5.33 o 
   8   1   5       81.61       74.07      7.85 o 
   9   1   5       54.26       53.04      7.31 o 
  10   1   5        9.60       12.48      5.49 o 
  11   1   5        7.79       15.81      5.82 o 
  12   1   5        2.90        0.24      5.95 o 
  13   1   5      415.25      426.72     58.34 o 
  14   1   5       83.17       60.86     12.71 o 
  15   1   5      228.03      219.77     23.17 o 
  16   1   5      242.05      212.44     23.60 o 
  17   1   5       14.80       15.83      9.78 o 
  18   1   5       34.24       60.47     14.86 o 
 -21   2   5       37.00       33.10     20.25 o 
 -20   2   5       89.71       95.35     20.05 o 
 -19   2   5        6.98       14.68     11.78 o 
 -18   2   5      151.40      170.33     34.12 o 
 -17   2   5      522.63      494.78     33.15 o 
 -16   2   5      128.07      143.00     18.45 o 
 -15   2   5      289.56      262.53     23.74 o 
 -14   2   5       13.32       22.75     10.10 o 
 -13   2   5        8.02        8.42     13.33 o 
 -12   2   5       25.10       31.21      9.44 o 
 -11   2   5      214.59      223.22     15.30 o 
 -10   2   5       23.27       25.20      4.37 o 
  -9   2   5      136.35      160.87      7.89 o 
  -8   2   5       34.49       48.79      4.68 o 
  -7   2   5      671.07      626.97     15.12 o 
  -6   2   5      885.09      902.40     19.14 o 
  -5   2   5       65.42       77.01      5.47 o 
  -4   2   5       30.04       33.13      4.24 o 
  -3   2   5     2222.88     2122.14     31.87 o 
  -2   2   5       61.38       58.14      4.75 o 
  -1   2   5      496.41      506.76     12.45 o 
   0   2   5      441.43      410.08     11.94 o 
   1   2   5     1309.67     1329.20     23.32 o 
   2   2   5      195.68      213.12     15.79 o 
   3   2   5      210.27      172.44      9.23 o 
   4   2   5     1404.64     1327.74     23.47 o 
   5   2   5      717.12      727.62     18.48 o 
   6   2   5       64.51       68.82      6.73 o 
   7   2   5      190.81      188.09     11.67 o 
   8   2   5      454.74      434.05     17.42 o 
   9   2   5        4.01        9.36      5.25 o 
  10   2   5       30.85       20.61      6.95 o 
  11   2   5      233.35      262.96     24.27 o 
  12   2   5      679.55      588.05     25.81 o 
  13   2   5       11.26       12.52      7.74 o 
  14   2   5        0.66        8.57      7.34 o 
  15   2   5        2.02       -0.85      7.67 o 
  16   2   5        3.77        7.28      8.40 o 
  17   2   5        3.67       21.96     15.70 o 
 -20   3   5       36.99       43.84     15.90 o 
 -19   3   5       21.84       27.04     13.64 o 
 -18   3   5       25.16       35.42     20.30 o 
 -17   3   5        8.79       14.67     11.40 o 
 -16   3   5        1.13       -4.52      9.03 o 
 -15   3   5      376.37      402.22     29.95 o 
 -14   3   5        0.06       17.92      8.16 o 
 -13   3   5      144.01      138.03     14.41 o 
 -12   3   5       68.52       78.88     11.38 o 
 -11   3   5      689.38      662.02     26.03 o 
 -10   3   5      216.88      226.50     16.30 o 
  -9   3   5      229.62      223.01     15.77 o 
  -8   3   5       58.63       69.12      8.37 o 
  -7   3   5      229.29      254.80     13.73 o 
  -6   3   5      932.85      885.17     24.40 o 
  -5   3   5       12.61       17.07      4.29 o 
  -4   3   5      274.54      303.29     10.90 o 
  -3   3   5       30.19       39.93      6.06 o 
  -2   3   5       16.29       24.73      5.42 o 
  -1   3   5       65.50       67.26      6.89 o 
   0   3   5      378.62      397.60     13.33 o 
   1   3   5      227.61      236.69     11.66 o 
   2   3   5        5.32        4.14      3.82 o 
   3   3   5       66.66       76.10      8.47 o 
   4   3   5       42.51       41.81      6.98 o 
   5   3   5        0.25        1.75      4.73 o 
   6   3   5      800.93      727.27     23.99 o 
   7   3   5     1719.29     1718.20     41.47 o 
   8   3   5      259.66      205.99     14.83 o 
   9   3   5      385.17      409.99     24.69 o 
  10   3   5        1.15       12.29      7.17 o 
  11   3   5      415.89      397.19     26.55 o 
  12   3   5        5.66        5.42      7.05 o 
  13   3   5       88.93      114.85     15.31 o 
  14   3   5        1.72       -3.95      7.89 o 
  15   3   5       31.36       46.60     11.72 o 
  16   3   5        3.29        1.31     15.85 o 
 -18   4   5        0.14        2.30     13.09 o 
 -17   4   5       15.45       -6.31     12.62 o 
 -16   4   5        5.59        8.42      9.58 o 
 -15   4   5       19.86       29.53     11.84 o 
 -14   4   5       40.47       44.08     11.76 o 
 -13   4   5       41.26       44.21     11.02 o 
 -12   4   5       14.41        3.23     10.51 o 
 -11   4   5      499.59      480.05     22.77 o 
 -10   4   5        5.72       11.06      7.08 o 
  -9   4   5      699.33      587.44     23.26 o 
  -8   4   5        0.14        4.14      6.59 o 
  -7   4   5      251.93      215.05     15.46 o 
  -6   4   5        3.32        5.60      5.15 o 
  -5   4   5        0.00        3.03      4.83 o 
  -4   4   5       74.14       81.85      9.20 o 
  -3   4   5      321.19      290.31     18.13 o 
  -2   4   5      108.60       93.41      9.44 o 
  -1   4   5       97.02      101.53      9.32 o 
   0   4   5       99.90       92.69      8.79 o 
   1   4   5       20.85       25.00      5.98 o 
   2   4   5       27.18       40.89      9.41 o 
   3   4   5        1.37       15.29      8.32 o 
   4   4   5      887.64      785.31     30.86 o 
   5   4   5       43.77       46.19     11.00 o 
   6   4   5       56.15       77.79     12.89 o 
   7   4   5        4.80        4.89     12.49 o 
   8   4   5       34.95       37.16      9.01 o 
   9   4   5       92.69       72.42     13.92 o 
  10   4   5        1.93        5.20     11.34 o 
  11   4   5      103.16      117.48     20.72 o 
  12   4   5        0.23        7.95     13.93 o 
  13   4   5        5.05        3.73     13.53 o 
  14   4   5       10.79       14.13     16.37 o 
 -14   5   5       15.59       21.93     14.12 o 
 -13   5   5       17.62       19.33     11.99 o 
 -12   5   5       91.14       64.90     15.85 o 
 -11   5   5       29.38       49.89     12.75 o 
 -10   5   5       16.40       25.71     10.91 o 
  -9   5   5       12.94       12.93      9.40 o 
  -8   5   5       94.41      107.75     15.11 o 
  -7   5   5        8.22       11.73     11.81 o 
  -6   5   5       23.31       31.57     10.19 o 
  -5   5   5       78.09       82.38     13.02 o 
  -4   5   5        0.79        8.74      8.69 o 
  -3   5   5        9.28       26.47     10.22 o 
  -2   5   5      125.72      143.62     21.50 o 
  -1   5   5       79.33       74.46     21.06 o 
   0   5   5       76.33       40.27     15.53 o 
   1   5   5       82.04      100.66     18.12 o 
   2   5   5        9.32       23.26     12.66 o 
   3   5   5        2.88       18.99     12.44 o 
   4   5   5        0.47       17.73     12.55 o 
   5   5   5        0.80       12.27     19.25 o 
   6   5   5       22.34       24.26     13.25 o 
   7   5   5        0.38       23.49     12.51 o 
   8   5   5        3.18       -5.54     11.08 o 
   9   5   5        7.70       25.29     12.43 o 
  10   5   5        1.79        3.78     15.39 o 
  11   5   5       16.66       37.31     18.73 o 
  -9   6   5        0.62        8.69     16.05 o 
  -8   6   5        0.75       16.31     15.69 o 
  -7   6   5       35.10       38.70     23.02 o 
  -6   6   5       53.00       79.83     20.54 o 
  -5   6   5      144.67      151.83     47.97 o 
  -4   6   5       34.59       46.26     17.42 o 
  -3   6   5       37.10       -6.67     14.20 o 
  -2   6   5        9.39       13.50     17.84 o 
  -1   6   5        8.96       21.75     14.21 o 
   0   6   5       18.79       17.67     14.45 o 
   1   6   5        0.18       15.42     15.41 o 
   2   6   5       48.25       75.43     19.23 o 
   3   6   5       46.66       93.19     22.19 o 
   4   6   5       20.97       28.47     16.93 o 
   5   6   5       74.90      124.28     24.29 o 
 -22   0   6      117.81      180.62     37.52 o 
 -21   0   6       17.40       15.79     18.13 o 
 -20   0   6      558.85      512.22     51.40 o 
 -19   0   6      283.50      241.99     24.79 o 
 -18   0   6      134.10      139.23     18.57 o 
 -17   0   6      186.57      188.83     20.22 o 
 -16   0   6      681.22      696.30     33.84 o 
 -15   0   6      731.94      723.39     33.65 o 
 -14   0   6      185.25      180.98     18.50 o 
 -13   0   6      131.27      111.53     13.91 o 
 -12   0   6     1469.33     1426.70     47.20 o 
 -11   0   6      189.27      206.45     16.42 o 
 -10   0   6      279.66      308.17     17.42 o 
  -9   0   6      617.54      564.06     59.57 o 
  -8   0   6      240.23      286.43     22.02 o 
  -7   0   6      436.98      513.87     28.00 o 
  -6   0   6     6845.38     7283.03    324.20 o 
  -5   0   6     2012.36     1996.53     58.09 o 
  -4   0   6    15834.50    17074.43    377.13 o 
  -3   0   6     1282.19     1346.50     37.55 o 
  -2   0   6     3171.26     3229.69     78.35 o 
  -1   0   6     1748.10     1944.65     50.19 o 
   0   0   6     1028.23     1094.86     25.87 o 
   1   0   6      675.95      789.30     17.53 o 
   2   0   6     1149.82     1231.99     29.55 o 
   3   0   6     4908.03     5335.50    104.29 o 
   4   0   6      471.40      567.49     30.91 o 
   5   0   6      165.98      179.31     12.13 o 
   6   0   6      440.53      521.11     18.79 o 
   7   0   6      353.06      371.88     20.58 o 
   8   0   6      237.41      260.48     15.62 o 
   9   0   6      698.04      736.02     25.94 o 
  10   0   6      593.36      572.85     29.31 o 
  11   0   6      112.47      119.64     21.36 o 
  12   0   6      465.18      432.59     38.10 o 
  13   0   6      452.79      361.85     36.80 o 
  14   0   6        9.43        4.39     10.59 o 
  15   0   6      217.66      213.99     32.38 o 
  16   0   6      359.17      434.58     45.46 o 
  17   0   6        2.54       18.59     15.50 o 
  18   0   6      173.17      191.21     35.30 o 
 -22   1   6        6.13       -2.82     12.32 o 
 -21   1   6       76.43       69.56     13.31 o 
 -20   1   6       61.24       90.05     14.24 o 
 -19   1   6       18.26       10.97      8.61 o 
 -18   1   6        0.04        0.91     18.23 o 
 -17   1   6       39.99       51.76     10.93 o 
 -16   1   6        5.12        7.97      8.89 o 
 -15   1   6       53.51       65.97      9.06 o 
 -14   1   6       59.09       48.32      7.98 o 
 -13   1   6      259.54      236.18     16.46 o 
 -12   1   6        6.15       11.39      5.13 o 
 -11   1   6        6.17        7.42      4.47 o 
 -10   1   6      108.80      104.00      8.40 o 
  -9   1   6      943.23      956.54     23.67 o 
  -8   1   6        5.71        9.81      3.92 o 
  -7   1   6      134.08      138.32      8.68 o 
  -6   1   6      344.50      346.29     11.32 o 
  -5   1   6     2017.69     1915.58     36.21 o 
  -4   1   6      563.12      527.35     13.48 o 
  -3   1   6      333.08      317.87     13.22 o 
  -2   1   6      158.68      199.81     14.22 o 
  -1   1   6     1014.69      956.34     26.29 o 
   0   1   6      305.80      276.60      9.01 o 
   1   1   6      391.84      397.12     10.71 o 
   2   1   6       20.06       20.27      4.03 o 
   3   1   6      142.26      146.91      7.10 o 
   4   1   6     1366.18     1396.36     24.96 o 
   5   1   6        6.55       10.32      4.52 o 
   6   1   6       22.12       23.42      4.66 o 
   7   1   6        3.00        0.82      4.15 o 
   8   1   6      350.71      350.63     17.06 o 
   9   1   6       99.52       85.23      8.37 o 
  10   1   6       29.27       18.10      5.97 o 
  11   1   6       13.86       19.97      6.43 o 
  12   1   6       51.06       37.89      8.50 o 
  13   1   6       23.44       17.76      7.30 o 
  14   1   6      136.60       90.91     15.50 o 
  15   1   6      196.52      222.07     30.18 o 
  16   1   6       15.71       25.80     10.83 o 
  17   1   6        8.37       21.36     11.70 o 
  18   1   6        0.03       24.19     12.40 o 
 -21   2   6       31.47       60.82     13.99 o 
 -20   2   6      124.53      132.50     17.57 o 
 -19   2   6        4.95       18.78     10.03 o 
 -18   2   6      258.72      235.37     25.41 o 
 -17   2   6        2.31        6.93     18.93 o 
 -16   2   6       12.30       22.10     10.00 o 
 -15   2   6       76.70       73.90     17.59 o 
 -14   2   6      177.97      178.38     18.87 o 
 -13   2   6      504.68      457.62     53.96 o 
 -12   2   6      194.40      196.04     15.56 o 
 -11   2   6        3.40       12.52      6.69 o 
 -10   2   6       58.85       71.27      6.58 o 
  -9   2   6      164.93      161.24      8.02 o 
  -8   2   6      100.08      106.83      7.33 o 
  -7   2   6       58.88       75.81      6.46 o 
  -6   2   6      915.86      906.83     19.34 o 
  -5   2   6      409.95      441.45     11.74 o 
  -4   2   6      263.84      277.89      8.84 o 
  -3   2   6      285.78      301.41      8.97 o 
  -2   2   6     1068.96     1198.74     22.28 o 
  -1   2   6      870.51      969.97     29.14 o 
   0   2   6       65.47       83.50      4.85 o 
   1   2   6      536.73      644.45     16.79 o 
   2   2   6      220.11      261.82     10.69 o 
   3   2   6        2.09       13.88      4.23 o 
   4   2   6      291.40      325.05     12.94 o 
   5   2   6        0.21        4.05      3.71 o 
   6   2   6      101.61      115.61      9.43 o 
   7   2   6      887.82      877.83     24.82 o 
   8   2   6     1692.68     1647.04     38.64 o 
   9   2   6     1586.63     1538.98     37.58 o 
  10   2   6      295.13      246.79     17.82 o 
  11   2   6      133.85      125.48     14.52 o 
  12   2   6       14.40       10.38      6.13 o 
  13   2   6       65.44       53.34     12.36 o 
  14   2   6      102.92       83.54     12.76 o 
  15   2   6       32.39       25.57      9.64 o 
  16   2   6       91.73      121.00     19.72 o 
  17   2   6       23.67       47.06     15.76 o 
 -20   3   6        0.76       12.40     11.22 o 
 -19   3   6       80.84       82.61     15.71 o 
 -18   3   6       21.49       28.28     10.74 o 
 -17   3   6        4.18       17.53     11.59 o 
 -16   3   6       25.36       27.15     11.55 o 
 -15   3   6      110.84      121.44     14.83 o 
 -14   3   6      222.97      193.66     27.66 o 
 -13   3   6      138.16      109.38     12.06 o 
 -12   3   6       99.33       96.28     11.11 o 
 -11   3   6        8.36       14.01      6.68 o 
 -10   3   6        6.63       18.50      6.78 o 
  -9   3   6      306.63      298.17     15.30 o 
  -8   3   6       27.14       22.14      6.31 o 
  -7   3   6      359.95      350.49     15.13 o 
  -6   3   6       67.63       67.08      7.73 o 
  -5   3   6      389.40      360.89     11.85 o 
  -4   3   6      565.15      557.39     19.64 o 
  -3   3   6        0.50        8.81      4.59 o 
  -2   3   6       68.69       79.08      7.11 o 
  -1   3   6      144.80      160.32      9.54 o 
   0   3   6       20.53       26.42      5.41 o 
   1   3   6       33.06       48.94      5.85 o 
   2   3   6        0.14       -1.70      3.81 o 
   3   3   6       17.57       16.38      8.35 o 
   4   3   6       16.42       16.00      7.12 o 
   5   3   6       81.90       79.60      8.32 o 
   6   3   6     1038.82      941.74     28.18 o 
   7   3   6        1.66       -2.22      6.18 o 
   8   3   6        8.92       23.56      7.03 o 
   9   3   6        3.13       12.03      6.62 o 
  10   3   6       57.32       52.48     10.34 o 
  11   3   6       17.40       23.79      8.30 o 
  12   3   6        6.15        6.92      7.80 o 
  13   3   6        0.90       -4.12      8.23 o 
  14   3   6        5.14       12.24     11.90 o 
  15   3   6       14.67       33.65     11.79 o 
 -18   4   6       27.49       32.35     13.29 o 
 -17   4   6        7.58        9.73     15.78 o 
 -16   4   6       36.94       31.25     12.55 o 
 -15   4   6        5.62       17.10      8.59 o 
 -14   4   6       49.04       58.11     10.84 o 
 -13   4   6       18.29       20.31     15.00 o 
 -12   4   6      157.48      163.10     14.64 o 
 -11   4   6      149.28      153.65     13.90 o 
 -10   4   6      148.12      149.62     13.69 o 
  -9   4   6       86.37       80.49     10.90 o 
  -8   4   6      110.74      110.82     11.09 o 
  -7   4   6      139.77      131.12     11.57 o 
  -6   4   6        7.30       13.13      5.32 o 
  -5   4   6      334.24      324.84     16.10 o 
  -4   4   6       95.90       99.45     13.02 o 
  -3   4   6       57.87       70.71     10.46 o 
  -2   4   6      105.95      116.72     12.37 o 
  -1   4   6      136.13      128.18     11.60 o 
   0   4   6      101.37      120.37     16.13 o 
   1   4   6      255.58      262.76     19.24 o 
   2   4   6     1113.44     1102.34     49.56 o 
   3   4   6        0.12       -3.08     10.07 o 
   4   4   6       98.19       87.46     18.34 o 
   5   4   6       17.52       18.99     12.84 o 
   6   4   6       26.43       15.49     14.84 o 
   7   4   6       57.27       49.82     11.48 o 
   8   4   6      120.57      140.96     17.07 o 
   9   4   6       13.72       13.41     12.71 o 
  10   4   6       11.32       28.11     14.08 o 
  11   4   6        2.81       19.20     12.08 o 
  12   4   6        9.10       12.87     13.46 o 
  13   4   6       26.42       13.55     17.26 o 
 -14   5   6        4.78        5.20     14.59 o 
 -13   5   6      183.45      218.92     23.43 o 
 -12   5   6        7.55       27.27     11.20 o 
 -11   5   6        7.19       20.88     11.06 o 
 -10   5   6        2.37       16.23     10.50 o 
  -9   5   6       60.69       75.50     14.26 o 
  -8   5   6      306.14      281.11     22.79 o 
  -7   5   6        2.40       19.63      9.72 o 
  -6   5   6      254.60      268.90     21.38 o 
  -5   5   6        9.99       15.91     12.44 o 
  -4   5   6      270.49      273.48     27.72 o 
  -3   5   6       27.41       15.60     10.82 o 
  -2   5   6       84.45       96.89     28.56 o 
  -1   5   6      228.68      216.99     26.63 o 
   0   5   6      430.94      406.43     41.56 o 
   1   5   6        5.08        7.86     23.87 o 
   2   5   6       36.13       29.71     12.89 o 
   3   5   6      104.57       72.71     17.77 o 
   4   5   6       17.94       22.52     20.77 o 
   5   5   6      123.21      141.98     24.27 o 
   6   5   6       55.44       99.19     30.34 o 
   7   5   6        3.63       17.38     12.52 o 
   8   5   6       16.19       43.56     14.05 o 
   9   5   6        2.70       15.02     12.86 o 
  10   5   6       10.93       40.04     19.58 o 
  -8   6   6        1.60        6.32     15.12 o 
  -7   6   6       72.09       73.77     20.96 o 
  -6   6   6        4.20       15.77     14.84 o 
  -5   6   6      193.81      221.65     30.24 o 
  -4   6   6       51.10       59.40     18.90 o 
  -3   6   6      340.38      327.13     35.60 o 
  -2   6   6       53.65       72.79     19.60 o 
  -1   6   6       22.14       14.50     17.65 o 
   0   6   6        0.53       15.55     16.48 o 
   1   6   6       28.01       25.46     17.61 o 
   2   6   6       10.11       22.61     15.78 o 
   3   6   6       10.77       40.73     17.51 o 
   4   6   6       20.27       10.12     16.57 o 
 -22   1   7        0.33        4.84     13.74 o 
 -21   1   7       97.93       68.91     18.19 o 
 -20   1   7       12.70       16.18      9.12 o 
 -19   1   7      178.20      223.50     19.87 o 
 -18   1   7       22.48       21.06      8.89 o 
 -17   1   7      161.19      160.11     15.87 o 
 -16   1   7      126.99      133.95     14.44 o 
 -15   1   7       15.12       18.43      6.49 o 
 -14   1   7       92.34       96.93      9.85 o 
 -13   1   7        9.22       24.82      6.43 o 
 -12   1   7       31.51       28.18      6.29 o 
 -11   1   7       26.84       44.82      6.57 o 
 -10   1   7      106.58      104.93      8.57 o 
  -9   1   7      366.36      353.72     13.07 o 
  -8   1   7       63.45       82.47      7.16 o 
  -7   1   7      183.16      165.01     13.52 o 
  -6   1   7      828.85      926.66     27.39 o 
  -5   1   7       87.66       80.82      6.55 o 
  -4   1   7      202.71      184.26     14.18 o 
  -3   1   7        9.51        5.39      4.30 o 
  -2   1   7      146.32      174.38     11.39 o 
  -1   1   7      129.68      136.73     10.50 o 
   0   1   7     2649.07     2943.89     52.56 o 
   1   1   7        1.26        7.93      2.99 o 
   2   1   7       10.90        9.97      3.29 o 
   3   1   7     1630.51     1824.71     33.12 o 
   4   1   7      414.01      437.00     13.08 o 
   5   1   7        3.58       -0.99      4.63 o 
   6   1   7      382.11      387.53     15.43 o 
   7   1   7      188.43      198.42     13.61 o 
   8   1   7        3.57       -0.38      4.24 o 
   9   1   7      402.21      409.01     19.84 o 
  10   1   7        6.97       19.04      5.72 o 
  11   1   7      154.31      163.80     15.49 o 
  12   1   7      117.70      123.46     12.15 o 
  13   1   7      104.35      127.94     16.77 o 
  14   1   7       44.23       43.04     11.27 o 
  15   1   7       39.64       24.41     11.30 o 
  16   1   7        0.53        2.52      9.73 o 
  17   1   7        6.51       25.16     12.13 o 
 -21   2   7       17.12        9.07     16.88 o 
 -20   2   7       21.21       26.63     11.68 o 
 -19   2   7       32.00       42.49     11.90 o 
 -18   2   7        1.94       14.35      9.07 o 
 -17   2   7       16.52       19.65      9.07 o 
 -16   2   7       56.63       48.20     11.27 o 
 -15   2   7        8.19       14.94      7.91 o 
 -14   2   7      164.47      150.72     15.67 o 
 -13   2   7      228.42      199.68     16.13 o 
 -12   2   7        0.19       15.43      9.38 o 
 -11   2   7      371.67      333.88     13.77 o 
 -10   2   7        0.08       -0.23      3.78 o 
  -9   2   7       79.10       76.46      6.95 o 
  -8   2   7      253.68      244.14     10.70 o 
  -7   2   7      201.97      184.33     11.94 o 
  -6   2   7      392.70      393.45     11.50 o 
  -5   2   7      184.09      191.47      7.61 o 
  -4   2   7      469.74      451.89     11.26 o 
  -3   2   7      254.04      262.92     11.87 o 
  -2   2   7      231.60      233.68      9.64 o 
  -1   2   7      622.73      628.89     40.19 o 
   0   2   7        5.94        4.93      3.44 o 
   1   2   7      176.53      212.83     16.85 o 
   2   2   7      123.84      100.53      7.47 o 
   3   2   7       63.64       69.58      6.83 o 
   4   2   7      210.12      200.96     10.74 o 
   5   2   7        3.94       12.10      4.23 o 
   6   2   7       86.64       88.44      7.64 o 
   7   2   7       51.95       42.09      6.67 o 
   8   2   7       23.48       25.76      6.60 o 
   9   2   7      726.42      657.05     22.34 o 
  10   2   7      337.51      288.55     19.17 o 
  11   2   7        0.21        0.76      6.94 o 
  12   2   7       19.92       15.46      8.82 o 
  13   2   7       19.98       -2.41      7.65 o 
  14   2   7        0.01        5.72      7.27 o 
  15   2   7       33.73       45.44     14.79 o 
  16   2   7       33.40       38.29     11.40 o 
 -20   3   7       52.26       59.38     14.39 o 
 -19   3   7        2.01       -1.76      9.72 o 
 -18   3   7      142.86      140.28     17.74 o 
 -17   3   7        3.76       14.05     10.95 o 
 -16   3   7      234.60      222.96     20.26 o 
 -15   3   7       51.51       64.07     12.15 o 
 -14   3   7       95.13       87.66     19.18 o 
 -13   3   7       33.78       33.80      9.08 o 
 -12   3   7       94.18      100.49     11.06 o 
 -11   3   7      141.54      168.84     21.58 o 
 -10   3   7        0.56        1.93      5.63 o 
  -9   3   7      120.49      119.44     10.45 o 
  -8   3   7      132.79      146.55     12.46 o 
  -7   3   7        8.09       10.72      3.97 o 
  -6   3   7      255.40      276.89     10.70 o 
  -5   3   7       14.26        5.91      3.67 o 
  -4   3   7      695.35      671.64     14.40 o 
  -3   3   7       25.45       24.91      3.83 o 
  -2   3   7      327.45      349.89     11.38 o 
  -1   3   7      589.28      651.57     16.53 o 
   0   3   7      185.85      194.96     13.46 o 
   1   3   7       21.78       28.38      5.29 o 
   2   3   7      304.59      338.48     15.57 o 
   3   3   7        9.34       16.39      5.75 o 
   4   3   7      103.32      127.44     10.71 o 
   5   3   7       46.65       68.10     11.02 o 
   6   3   7       13.55       13.97      6.89 o 
   7   3   7     1003.15      948.88     28.92 o 
   8   3   7      628.14      568.85     23.63 o 
   9   3   7       35.42       40.14      9.30 o 
  10   3   7        4.09       12.36      7.55 o 
  11   3   7       20.31       23.01      8.75 o 
  12   3   7        2.17       13.36      8.26 o 
  13   3   7       18.97        1.69     20.41 o 
  14   3   7        2.58      -12.17     24.35 o 
  15   3   7       12.61       51.45     23.28 o 
 -18   4   7       56.47       77.76     21.15 o 
 -17   4   7        1.57       23.78     17.76 o 
 -16   4   7        1.56        4.61     13.69 o 
 -15   4   7        7.87       17.24     14.43 o 
 -14   4   7        0.93       -6.83     13.66 o 
 -13   4   7      340.70      323.11     26.03 o 
 -12   4   7      113.96      106.46     15.59 o 
 -11   4   7        0.83        1.99      8.74 o 
 -10   4   7      169.89      131.16     15.89 o 
  -9   4   7      733.82      719.78     30.85 o 
  -8   4   7       96.84      103.48     13.93 o 
  -7   4   7       26.11       40.64     10.20 o 
  -6   4   7      168.86      156.29     15.15 o 
  -5   4   7      370.65      301.12     19.71 o 
  -4   4   7      519.21      451.80     22.13 o 
  -3   4   7       33.31       40.93     13.98 o 
  -2   4   7       68.19       63.04     13.91 o 
  -1   4   7      150.82      143.35     25.96 o 
   0   4   7      184.69      185.70     17.29 o 
   1   4   7      278.87      244.71     22.24 o 
   2   4   7        5.74       10.28     18.54 o 
   3   4   7      825.21      755.75     41.43 o 
   4   4   7       79.72       76.86     16.88 o 
   5   4   7      139.88      120.69     14.39 o 
   6   4   7       47.61       65.28     13.02 o 
   7   4   7      238.02      244.29     22.86 o 
   8   4   7        0.98       -2.00      9.20 o 
   9   4   7       12.63       18.20     12.71 o 
  10   4   7        3.34       -6.33     12.66 o 
  11   4   7        0.00        6.77     13.08 o 
  12   4   7      140.62      194.88     71.12 o 
 -14   5   7       20.22       33.63     13.97 o 
 -13   5   7        2.42       14.53     12.66 o 
 -12   5   7        0.37        2.52     10.93 o 
 -11   5   7       33.57       31.83     19.44 o 
 -10   5   7      130.37      161.69     18.71 o 
  -9   5   7        0.24        7.51      9.55 o 
  -8   5   7       28.68        9.72     12.73 o 
  -7   5   7      124.20      132.59     21.25 o 
  -6   5   7      156.80      126.17     21.01 o 
  -5   5   7      131.08      128.06     20.46 o 
  -4   5   7       15.62       21.40     12.66 o 
  -3   5   7       14.42       25.16     10.93 o 
  -2   5   7        1.39        7.80     11.59 o 
  -1   5   7        2.13       -0.79     10.55 o 
   0   5   7       46.52       37.09     20.93 o 
   1   5   7      141.78      136.17     22.14 o 
   2   5   7       15.63       47.54     15.42 o 
   3   5   7        0.90       -5.88     11.76 o 
   4   5   7       40.97       36.14     14.73 o 
   5   5   7       40.33       74.34     17.18 o 
   6   5   7       34.64       32.70     17.62 o 
   7   5   7       28.94       46.04     16.09 o 
   8   5   7       33.80       50.53     21.28 o 
   9   5   7        0.15        9.91     21.02 o 
  -8   6   7       17.64       32.48     17.69 o 
  -7   6   7       24.36        9.61     22.11 o 
  -6   6   7       39.34       55.94     31.45 o 
  -5   6   7       20.58       23.79     17.75 o 
  -4   6   7       19.10       17.39     17.49 o 
  -3   6   7       31.31       31.88     43.06 o 
  -2   6   7        6.99        2.04     14.38 o 
  -1   6   7       34.16       72.20     19.68 o 
   0   6   7        0.34        9.49     14.93 o 
   1   6   7       10.06       35.49     22.89 o 
   2   6   7       32.06       43.44     18.91 o 
   3   6   7       19.47       41.58     18.88 o 
 -23   0   8      141.33      184.69     41.22 o 
 -22   0   8       18.77       49.07     24.79 o 
 -21   0   8       78.74       53.05     23.93 o 
 -20   0   8      440.83      490.66     52.07 o 
 -19   0   8      518.95      550.91     34.28 o 
 -18   0   8       85.59       87.50     15.54 o 
 -17   0   8      903.26      911.76     46.40 o 
 -16   0   8      203.45      223.58     21.74 o 
 -15   0   8        5.97       14.04      8.28 o 
 -14   0   8       15.10       36.26     10.19 o 
 -13   0   8      111.00      124.53     15.45 o 
 -12   0   8      131.22      126.96     29.92 o 
 -11   0   8      411.41      339.83     56.51 o 
 -10   0   8      311.53      348.60     25.54 o 
  -9   0   8     4083.47     2633.85    106.10 o 
  -8   0   8     1200.62     1145.43     37.64 o 
  -7   0   8     7947.58     8670.25    200.70 o 
  -6   0   8       23.90       12.25      6.08 o 
  -5   0   8      833.56      680.45     38.89 o 
  -4   0   8     3263.20     3191.92     80.17 o 
  -3   0   8      155.25      162.49     22.53 o 
  -2   0   8     2239.01     2387.87     62.41 o 
  -1   0   8     1449.79     1448.10     45.00 o 
   0   0   8      374.20      350.78     13.29 o 
   1   0   8      105.70      112.04      8.13 o 
   2   0   8     1106.33     1215.63     30.93 o 
   3   0   8       10.05       20.04      6.55 o 
   4   0   8      611.73      698.79     21.86 o 
   5   0   8      229.34      231.87     27.95 o 
   6   0   8     1693.24     1925.67     59.58 o 
   7   0   8     2057.23     2063.64     58.82 o 
   8   0   8       29.09       29.85      9.39 o 
   9   0   8      242.98      187.55     15.04 o 
  10   0   8     1157.08     1061.78     43.98 o 
  11   0   8      125.56      160.42     30.90 o 
  12   0   8       38.52       49.06     12.64 o 
  13   0   8       53.20       77.35     19.86 o 
  14   0   8       20.13       57.73     16.68 o 
  15   0   8       44.64       28.14     15.07 o 
  16   0   8      143.17      202.27     34.43 o 
 -22   1   8       18.80       28.35     16.29 o 
 -21   1   8        0.00       11.67     11.87 o 
 -20   1   8       69.65      100.21     14.87 o 
 -19   1   8       18.80       16.43      9.27 o 
 -18   1   8        8.89       15.26      8.45 o 
 -17   1   8       61.18       58.21     10.95 o 
 -16   1   8      105.81      110.42     13.37 o 
 -15   1   8       13.22       19.27      6.48 o 
 -14   1   8        2.68        3.42      5.54 o 
 -13   1   8       18.28       21.88      6.24 o 
 -12   1   8      215.90      187.78     14.18 o 
 -11   1   8       89.00       70.31      7.89 o 
 -10   1   8      752.46      728.47     20.59 o 
  -9   1   8      274.91      257.36     11.72 o 
  -8   1   8      501.27      513.74     24.75 o 
  -7   1   8     1575.25     1539.25     32.62 o 
  -6   1   8     2220.57     2100.50     40.78 o 
  -5   1   8      164.13      174.36      8.59 o 
  -4   1   8     1575.16     1423.14     32.78 o 
  -3   1   8     1189.74     1153.60     31.53 o 
  -2   1   8      171.60      157.25     11.73 o 
  -1   1   8      677.54      594.44     14.94 o 
   0   1   8       43.14       53.75      5.84 o 
   1   1   8       62.44       56.95      5.92 o 
   2   1   8     1853.64     1780.37     36.34 o 
   3   1   8      674.42      647.52     29.20 o 
   4   1   8      929.54      774.29     29.92 o 
   5   1   8       58.80       52.86      6.22 o 
   6   1   8        1.20       -1.81      3.62 o 
   7   1   8        4.72        8.05      4.53 o 
   8   1   8       69.39       43.35      8.32 o 
   9   1   8       62.82       60.72      8.54 o 
  10   1   8       23.29       10.21      6.43 o 
  11   1   8      290.14      211.27     50.38 o 
  12   1   8      308.07      326.86     21.99 o 
  13   1   8      149.85      141.23     28.61 o 
  14   1   8       28.11       25.19     14.79 o 
  15   1   8        0.34        6.37      9.34 o 
  16   1   8        2.24       14.38     12.15 o 
 -22   2   8        1.92      -10.58     21.16 o 
 -21   2   8       13.75       28.25     11.31 o 
 -20   2   8       69.45       68.98     18.52 o 
 -19   2   8        2.61       32.25     10.91 o 
 -18   2   8       81.05       94.60     14.54 o 
 -17   2   8      134.24      125.85     16.63 o 
 -16   2   8       20.61       20.76      9.33 o 
 -15   2   8      131.86      146.42     15.69 o 
 -14   2   8       17.90       23.71      8.05 o 
 -13   2   8      195.11      208.55     16.52 o 
 -12   2   8       79.15       90.74     11.25 o 
 -11   2   8        0.59        4.45      4.45 o 
 -10   2   8       27.07       27.14      5.43 o 
  -9   2   8       21.95       20.19      4.87 o 
  -8   2   8     2850.22     2860.46     54.50 o 
  -7   2   8        2.89        4.53      3.56 o 
  -6   2   8      901.20     1002.07     23.49 o 
  -5   2   8      193.82      218.01     20.80 o 
  -4   2   8     1624.13     1640.26     42.88 o 
  -3   2   8      232.77      275.38     16.03 o 
  -2   2   8      199.35      214.21     18.33 o 
  -1   2   8     3208.58     3629.00     80.13 o 
   0   2   8       48.84       50.11      4.99 o 
   1   2   8      326.23      371.90     18.42 o 
   2   2   8       19.60       24.97      5.01 o 
   3   2   8       43.90       52.12      6.42 o 
   4   2   8      172.93      167.73      9.42 o 
   5   2   8       84.86       90.97      7.59 o 
   6   2   8       98.12       98.78      9.86 o 
   7   2   8      226.00      254.06     17.18 o 
   8   2   8        9.82        8.30      5.68 o 
   9   2   8        0.49        0.59      5.45 o 
  10   2   8      152.02      151.49     15.47 o 
  11   2   8       68.50       95.72     23.00 o 
  12   2   8        0.06        6.17      7.88 o 
  13   2   8       80.88      114.41     21.04 o 
  14   2   8      143.38      214.48     19.86 o 
  15   2   8        0.39       -2.53      8.10 o 
 -20   3   8        6.21       24.84     12.26 o 
 -19   3   8       66.18       81.98     15.09 o 
 -18   3   8        4.26        2.80     10.08 o 
 -17   3   8       40.64       40.95     16.94 o 
 -16   3   8        7.53       -0.49      8.63 o 
 -15   3   8      268.83      255.19     20.70 o 
 -14   3   8        0.62       -3.73     11.99 o 
 -13   3   8        6.47       14.19      8.21 o 
 -12   3   8      118.63      160.50     15.52 o 
 -11   3   8       34.32       40.06      8.98 o 
 -10   3   8       42.17       39.27      7.59 o 
  -9   3   8       51.27       64.13      8.05 o 
  -8   3   8      334.73      325.30     14.88 o 
  -7   3   8        1.50        1.32      3.87 o 
  -6   3   8       62.38       63.97      6.79 o 
  -5   3   8        1.14        4.37      4.42 o 
  -4   3   8       30.36       34.11     10.79 o 
  -3   3   8      664.23      638.05     19.47 o 
  -2   3   8        3.40        6.99      4.49 o 
  -1   3   8       32.37       24.29      7.79 o 
   0   3   8        1.27       -0.71      4.55 o 
   1   3   8       10.11        6.03      5.86 o 
   2   3   8       20.32       11.00      6.49 o 
   3   3   8       45.67       46.60      8.87 o 
   4   3   8        0.17       -2.81      6.65 o 
   5   3   8      305.24      293.70     17.72 o 
   6   3   8       68.40       76.69     14.30 o 
   7   3   8      988.82      808.20     37.31 o 
   8   3   8       54.05       47.80     13.56 o 
   9   3   8        0.00        1.52      9.88 o 
  10   3   8        0.00       -7.40     14.79 o 
  11   3   8       63.40       45.67     13.99 o 
  12   3   8        0.12       -3.48     10.02 o 
  13   3   8       15.32       10.53     13.51 o 
  14   3   8        1.11       -3.55     13.39 o 
 -18   4   8        0.20       14.27     16.58 o 
 -17   4   8        3.10       -6.36     14.02 o 
 -16   4   8       35.63      115.23     22.77 o 
 -15   4   8       57.35       27.29     15.51 o 
 -14   4   8       22.97       28.13     17.27 o 
 -13   4   8        0.85       12.40      9.91 o 
 -12   4   8        0.23        0.61      9.40 o 
 -11   4   8        4.86       11.12      9.98 o 
 -10   4   8       56.01       51.01     10.96 o 
  -9   4   8        3.40       -4.64      9.28 o 
  -8   4   8        4.65        7.28      8.40 o 
  -7   4   8       79.41       74.52     11.73 o 
  -6   4   8       74.07       77.58     13.66 o 
  -5   4   8       57.38       45.26     21.36 o 
  -4   4   8        6.26       19.71     10.80 o 
  -3   4   8      152.99      131.30     25.86 o 
  -2   4   8      110.22      139.70     15.83 o 
  -1   4   8        0.01       -0.49      7.47 o 
   0   4   8      173.64      156.70     16.94 o 
   1   4   8      213.27      260.91     50.28 o 
   2   4   8       81.50      120.54     34.16 o 
   3   4   8       53.67       58.40     15.87 o 
   4   4   8      242.19      223.52     26.85 o 
   5   4   8        0.66       15.32     10.41 o 
   6   4   8       22.88       11.05     10.25 o 
   7   4   8        8.08       10.63     10.65 o 
   8   4   8       26.07       41.17     16.18 o 
   9   4   8        1.33       27.80     14.69 o 
  10   4   8        4.33        9.73     14.59 o 
  11   4   8       15.97        9.71     14.62 o 
  12   4   8       10.71       18.66     19.76 o 
 -14   5   8       61.99       76.65     16.20 o 
 -13   5   8        0.16        5.74     11.46 o 
 -12   5   8        0.01        5.33     10.62 o 
 -11   5   8       93.23       97.95     21.51 o 
 -10   5   8        1.14        9.26     26.06 o 
  -9   5   8      176.40      230.49     29.41 o 
  -8   5   8        9.15       17.59     12.85 o 
  -7   5   8       42.71       64.26     17.03 o 
  -6   5   8       96.42       56.13     15.74 o 
  -5   5   8       19.52       23.12     12.20 o 
  -4   5   8      379.67      339.74     48.13 o 
  -3   5   8       45.51       70.77     13.55 o 
  -2   5   8       23.75       29.07     19.76 o 
  -1   5   8       29.46       20.55     13.67 o 
   0   5   8      260.55      244.47     43.73 o 
   1   5   8       20.00       17.99     13.16 o 
   2   5   8       54.02       66.77     18.18 o 
   3   5   8       46.50       31.54     21.76 o 
   4   5   8        6.24       -1.78     17.59 o 
   5   5   8       35.93       62.84     32.10 o 
   6   5   8       37.68       61.50     18.82 o 
   7   5   8       51.34       59.26     17.95 o 
   8   5   8       25.26       46.71     16.53 o 
  -7   6   8       21.59       60.38     28.78 o 
  -6   6   8        5.60       19.37     16.75 o 
  -5   6   8        3.09        6.97     15.47 o 
  -4   6   8       74.17       41.75     18.36 o 
  -3   6   8      150.69      165.72     27.67 o 
  -2   6   8       52.79       68.97     20.50 o 
  -1   6   8        3.90       14.31     14.44 o 
   0   6   8       80.27      118.56     26.05 o 
   1   6   8        1.31        9.23     15.70 o 
 -22   1   9      157.20      120.89     33.23 o 
 -21   1   9       18.39       41.47     12.06 o 
 -20   1   9        0.16       14.48     10.04 o 
 -19   1   9      343.06      313.05     23.46 o 
 -18   1   9        0.51       -3.36      7.87 o 
 -17   1   9        2.52       11.61      8.30 o 
 -16   1   9      451.07      430.56     24.09 o 
 -15   1   9      148.72      173.28     16.23 o 
 -14   1   9      108.20       98.69     10.25 o 
 -13   1   9      893.84      867.25     27.54 o 
 -12   1   9       70.32       75.88      9.85 o 
 -11   1   9       50.34       50.37      6.91 o 
 -10   1   9       59.71       54.80      7.37 o 
  -9   1   9     2008.45     2150.90     44.06 o 
  -8   1   9     1572.99     1713.06     36.32 o 
  -7   1   9      431.21      400.70     14.07 o 
  -6   1   9      856.38      969.58     23.17 o 
  -5   1   9      413.06      426.31     16.27 o 
  -4   1   9      208.66      220.23      8.86 o 
  -3   1   9      234.12      290.31     15.84 o 
  -2   1   9        7.73       22.63      6.45 o 
  -1   1   9      224.60      258.27      9.81 o 
   0   1   9        7.61       10.48      3.38 o 
   1   1   9      465.87      443.99     12.84 o 
   2   1   9        0.18        2.90      3.22 o 
   3   1   9      239.88      285.94     10.69 o 
   4   1   9      145.71      155.79      8.67 o 
   5   1   9       23.48       28.85      5.47 o 
   6   1   9      100.58       97.46      8.47 o 
   7   1   9       92.71       92.91      8.61 o 
   8   1   9       18.28       22.90      5.75 o 
   9   1   9       24.64       23.40      5.53 o 
  10   1   9      267.36      243.81     14.58 o 
  11   1   9        4.07       21.63      6.45 o 
  12   1   9        0.39       -2.64      5.28 o 
  13   1   9       13.57       23.98      7.83 o 
  14   1   9      144.30      123.70     18.29 o 
  15   1   9       36.47       39.89     13.15 o 
 -22   2   9      223.65      235.91     24.16 o 
 -21   2   9        6.01        4.25     10.70 o 
 -20   2   9        0.55       18.85     10.23 o 
 -19   2   9        2.27        6.21      9.02 o 
 -18   2   9       40.37       53.65     11.48 o 
 -17   2   9        6.93       26.20      9.63 o 
 -16   2   9        4.14       16.89      8.89 o 
 -15   2   9       37.56       30.75      9.40 o 
 -14   2   9      348.15      307.52     20.59 o 
 -13   2   9      383.42      371.87     27.97 o 
 -12   2   9      664.07      600.15     25.06 o 
 -11   2   9      495.12      456.98     16.87 o 
 -10   2   9      193.02      217.04     11.75 o 
  -9   2   9       62.40       62.57      6.99 o 
  -8   2   9       11.03       22.21      5.17 o 
  -7   2   9      518.98      493.22     15.52 o 
  -6   2   9      973.75      948.10     25.37 o 
  -5   2   9        0.24       -2.20      5.07 o 
  -4   2   9       19.33       20.66      6.26 o 
  -3   2   9        1.98       -2.07      4.73 o 
  -2   2   9        3.29        2.15     10.13 o 
  -1   2   9      248.61      260.04     18.18 o 
   0   2   9       64.05       68.86      8.90 o 
   1   2   9      563.60      561.48     18.07 o 
   2   2   9      622.72      594.31     16.94 o 
   3   2   9       10.60        6.26      4.51 o 
   4   2   9        0.82        0.27      3.98 o 
   5   2   9      665.65      588.57     23.59 o 
   6   2   9       47.67       42.16      6.83 o 
   7   2   9      709.98      672.60     21.11 o 
   8   2   9       74.88       74.73      8.52 o 
   9   2   9       89.25       84.86      9.95 o 
  10   2   9       27.67       35.03      8.62 o 
  11   2   9      167.38      154.28     15.69 o 
  12   2   9       26.66       40.53      9.74 o 
  13   2   9       34.75       51.71     11.11 o 
  14   2   9        0.44       -1.11     13.48 o 
  15   2   9       64.34       68.60     30.90 o 
 -20   3   9       17.42       32.22     14.85 o 
 -19   3   9       98.21      126.21     17.70 o 
 -18   3   9        0.15       17.81     10.95 o 
 -17   3   9      190.49      198.57     19.76 o 
 -16   3   9       40.79       64.94     16.40 o 
 -15   3   9      209.32      194.23     18.15 o 
 -14   3   9       10.97        2.38      7.56 o 
 -13   3   9        0.50       -3.66      7.31 o 
 -12   3   9        7.77       12.86      8.14 o 
 -11   3   9       61.03       76.42     11.30 o 
 -10   3   9      327.15      339.66     30.83 o 
  -9   3   9      568.03      598.70     39.00 o 
  -8   3   9       19.37       12.06     11.98 o 
  -7   3   9      170.58      171.67     14.35 o 
  -6   3   9      397.04      434.54     17.07 o 
  -5   3   9       11.32       11.76      5.85 o 
  -4   3   9      105.85      116.12     11.08 o 
  -3   3   9      148.12      172.80     16.46 o 
  -2   3   9       55.01       62.13      9.99 o 
  -1   3   9       95.21      102.40     11.43 o 
   0   3   9      434.89      420.91     20.31 o 
   1   3   9      147.82      139.93     13.35 o 
   2   3   9      378.60      430.99     38.84 o 
   3   3   9       45.10       64.11     10.09 o 
   4   3   9       42.78       49.09      9.32 o 
   5   3   9      606.79      559.89     24.17 o 
   6   3   9        0.06        4.25      7.78 o 
   7   3   9       20.85       33.52     15.11 o 
   8   3   9        4.48        1.05      9.53 o 
   9   3   9       69.45       84.22     26.24 o 
  10   3   9       47.41       43.95     14.04 o 
  11   3   9       16.97       37.22     14.34 o 
  12   3   9       16.39        8.23     24.95 o 
  13   3   9       25.27       28.41     15.46 o 
 -18   4   9        6.44        3.89     15.48 o 
 -17   4   9       17.22       33.01     16.99 o 
 -16   4   9       19.64       46.09     17.07 o 
 -15   4   9       20.49       13.54     14.21 o 
 -14   4   9      281.63      322.16     51.53 o 
 -13   4   9        0.01        5.31     13.20 o 
 -12   4   9      271.62      258.56     30.85 o 
 -11   4   9       48.49       61.85     12.13 o 
 -10   4   9      125.99      143.26     23.75 o 
  -9   4   9       15.99       16.43      9.07 o 
  -8   4   9      112.95      130.23     14.48 o 
  -7   4   9       34.38       48.16     14.04 o 
  -6   4   9        6.43        8.86      9.67 o 
  -5   4   9      103.95       97.47     17.72 o 
  -4   4   9      258.00      255.27     25.92 o 
  -3   4   9       19.35        3.87     10.35 o 
  -2   4   9      137.38      158.22     22.61 o 
  -1   4   9        0.53       -3.46      6.92 o 
   0   4   9      347.72      268.97     21.48 o 
   1   4   9       99.35       91.27     14.24 o 
   2   4   9       78.72      108.70     19.37 o 
   3   4   9        4.74        9.16     15.76 o 
   4   4   9      159.85      158.84     23.23 o 
   5   4   9        5.47        6.94     10.87 o 
   6   4   9       31.60       48.18     16.39 o 
   7   4   9      164.86      197.98     21.61 o 
   8   4   9        2.02       14.44     11.47 o 
   9   4   9       21.82       26.02     15.64 o 
  10   4   9      127.48      127.63     25.96 o 
  11   4   9        0.13       16.56     16.09 o 
 -14   5   9        0.06       -7.32     14.64 o 
 -13   5   9        1.83       25.46     17.70 o 
 -12   5   9       94.43       81.79     21.87 o 
 -11   5   9        6.28        1.34     16.19 o 
 -10   5   9       96.96      119.33     23.17 o 
  -9   5   9       23.42       39.84     25.23 o 
  -8   5   9       69.91      108.26     21.30 o 
  -7   5   9       32.72       13.35     22.76 o 
  -6   5   9       31.59       36.50     14.60 o 
  -5   5   9        8.73       27.83     21.29 o 
  -4   5   9       60.32       58.19     14.39 o 
  -3   5   9      101.51       76.96     15.29 o 
  -2   5   9       38.19       53.59     17.92 o 
  -1   5   9       18.99       34.29     13.87 o 
   0   5   9       66.03       81.86     21.50 o 
   1   5   9       25.70       25.96     13.12 o 
   2   5   9        2.88       24.32     14.21 o 
   3   5   9       16.93       42.39     15.17 o 
   4   5   9        2.42       12.84     13.47 o 
   5   5   9        5.82       35.73     19.87 o 
   6   5   9       19.28       51.05     17.57 o 
   7   5   9        5.21       31.36     16.79 o 
  -6   6   9        9.59       17.60     16.66 o 
  -5   6   9        0.00       10.58     15.60 o 
  -4   6   9       56.98       36.35     17.53 o 
  -3   6   9        3.69       30.16     17.06 o 
  -2   6   9       32.24       66.86     21.37 o 
  -1   6   9        2.04       13.13     16.90 o 
 -23   0  10        8.48       20.29     19.63 o 
 -22   0  10      155.98      206.68     37.35 o 
 -21   0  10        0.25        3.00     15.67 o 
 -20   0  10      474.59      528.85     51.29 o 
 -19   0  10       50.49       60.27     14.37 o 
 -18   0  10     1006.79     1002.00     44.25 o 
 -17   0  10       15.47        8.23     19.70 o 
 -16   0  10      630.45      630.72     32.19 o 
 -15   0  10       87.05      106.48     15.30 o 
 -14   0  10       73.74       72.66     12.42 o 
 -13   0  10        7.21       -2.12      8.17 o 
 -12   0  10      129.11      127.86     21.94 o 
 -11   0  10      159.89      143.97     30.48 o 
 -10   0  10      604.86      618.95     27.51 o 
  -9   0  10     1396.66     1328.31     94.22 o 
  -8   0  10        4.16       18.86      7.44 o 
  -7   0  10     2802.76     2813.23     76.17 o 
  -6   0  10     2833.72     3260.29     85.23 o 
  -5   0  10     5863.43     6547.64    156.05 o 
  -4   0  10      911.20     1023.32     36.63 o 
  -3   0  10       92.08       91.77     10.82 o 
  -2   0  10      531.83      565.77     30.74 o 
  -1   0  10        0.02        2.05      5.67 o 
   0   0  10     1489.50     1636.01     33.23 o 
   1   0  10      205.83      223.48     10.35 o 
   2   0  10       71.84       88.26      8.78 o 
   3   0  10      563.22      542.96     19.59 o 
   4   0  10      296.41      319.06     20.26 o 
   5   0  10        4.67        5.50      7.70 o 
   6   0  10       19.36       39.58      8.37 o 
   7   0  10      625.57      639.72     30.43 o 
   8   0  10       60.95       39.50      8.05 o 
   9   0  10      586.88      468.82     22.02 o 
  10   0  10      409.42      415.93     30.36 o 
  11   0  10       64.44       90.64     41.30 o 
  12   0  10       12.57       60.61     22.17 o 
  13   0  10        4.62       -3.93     10.88 o 
  14   0  10       63.37       64.71     20.32 o 
  15   0  10       16.65       21.19     15.85 o 
 -22   1  10       17.49       -4.77     11.08 o 
 -21   1  10        1.47        8.52     10.22 o 
 -20   1  10      300.95      324.04     25.55 o 
 -19   1  10       86.74       86.64     14.08 o 
 -18   1  10       90.94      110.21     16.05 o 
 -17   1  10       56.86       56.38     11.46 o 
 -16   1  10        0.43        3.92      6.63 o 
 -15   1  10      513.21      458.75     20.71 o 
 -14   1  10      427.49      409.53     18.25 o 
 -13   1  10       62.97       69.73      8.73 o 
 -12   1  10        9.85        3.45      5.34 o 
 -11   1  10      476.29      457.28     17.58 o 
 -10   1  10      858.69      870.03     23.95 o 
  -9   1  10      147.58      195.96     11.92 o 
  -8   1  10        0.02       -1.95      3.90 o 
  -7   1  10      595.78      534.05     16.63 o 
  -6   1  10      475.49      433.73     16.26 o 
  -5   1  10      223.85      201.61      9.62 o 
  -4   1  10     1408.82     1324.00     39.63 o 
  -3   1  10        1.21       -2.53      5.05 o 
  -2   1  10       39.48       44.26      9.74 o 
  -1   1  10       51.35       55.20     12.39 o 
   0   1  10        4.83        8.26      3.41 o 
   1   1  10      434.67      433.74     13.09 o 
   2   1  10      169.47      146.97      8.12 o 
   3   1  10       40.55       39.14      5.27 o 
   4   1  10      545.72      506.51     18.50 o 
   5   1  10     1043.10      938.86     23.53 o 
   6   1  10        5.36        6.23      5.10 o 
   7   1  10      101.77       90.77      8.93 o 
   8   1  10      345.04      280.91     14.66 o 
   9   1  10        1.50        7.32      5.23 o 
  10   1  10        0.00        5.40      5.85 o 
  11   1  10       47.38       46.46     13.69 o 
  12   1  10       18.15       26.14     11.29 o 
  13   1  10        2.82       13.80     10.10 o 
  14   1  10        0.73       25.20     13.88 o 
  15   1  10        2.78        7.60     11.50 o 
 -22   2  10       13.09       24.35     12.73 o 
 -21   2  10      155.67      166.05     20.65 o 
 -20   2  10        0.80        3.61     17.56 o 
 -19   2  10        0.06       -4.20      8.39 o 
 -18   2  10      102.16       95.27     18.10 o 
 -17   2  10       55.88       60.06     11.35 o 
 -16   2  10       68.60       75.29     18.80 o 
 -15   2  10        0.31        5.11      8.14 o 
 -14   2  10       18.36       22.96      9.00 o 
 -13   2  10        1.55       12.87      7.89 o 
 -12   2  10       60.90       63.54     10.79 o 
 -11   2  10      296.25      308.71     14.24 o 
 -10   2  10      821.53      791.63     22.46 o 
  -9   2  10        7.40       10.83      4.74 o 
  -8   2  10       16.48       19.45      5.82 o 
  -7   2  10      255.84      308.58     12.47 o 
  -6   2  10      189.50      182.89     14.60 o 
  -5   2  10        0.52        2.74      5.25 o 
  -4   2  10      143.25      163.07     13.80 o 
  -3   2  10       11.89        5.93      5.09 o 
  -2   2  10        0.03       11.71      6.40 o 
  -1   2  10       21.22       26.21      7.63 o 
   0   2  10       95.21      109.54     14.92 o 
   1   2  10     1026.27     1074.94     30.56 o 
   2   2  10      141.58      146.19      9.33 o 
   3   2  10      128.62      146.43      8.69 o 
   4   2  10      596.37      556.13     16.57 o 
   5   2  10      505.45      500.68     16.74 o 
   6   2  10      190.34      194.85     11.66 o 
   7   2  10        0.02        8.34      5.57 o 
   8   2  10      112.25      115.96     16.81 o 
   9   2  10       92.16       96.49     12.38 o 
  10   2  10        4.64        9.23     11.07 o 
  11   2  10        1.00       13.15     10.59 o 
  12   2  10       87.00       77.90     21.14 o 
  13   2  10        0.31       -5.43     10.86 o 
  14   2  10       64.96       72.55     30.88 o 
 -20   3  10        0.35       14.32     15.01 o 
 -19   3  10      100.27       97.49     20.96 o 
 -18   3  10        4.35       13.99     13.53 o 
 -17   3  10        5.18       11.32     17.01 o 
 -16   3  10       18.47       15.78     11.70 o 
 -15   3  10        0.48        6.73     17.89 o 
 -14   3  10        2.30       -2.32     10.48 o 
 -13   3  10        5.86        9.07     11.92 o 
 -12   3  10       25.19       24.15     13.48 o 
 -11   3  10      124.70      155.33     22.97 o 
 -10   3  10       28.89       49.98     15.26 o 
  -9   3  10      848.57      748.98     40.51 o 
  -8   3  10       76.30       68.96     16.26 o 
  -7   3  10        1.91        0.72      6.08 o 
  -6   3  10     1244.40     1196.96     38.35 o 
  -5   3  10      217.85      181.66     15.98 o 
  -4   3  10       38.40       24.52     16.04 o 
  -3   3  10       89.04      105.89     12.75 o 
  -2   3  10      128.15      161.71     15.96 o 
  -1   3  10      221.45      195.79     18.23 o 
   0   3  10      200.85      177.40     14.79 o 
   1   3  10       59.61       48.62      9.19 o 
   2   3  10        3.59        5.20      6.72 o 
   3   3  10      113.46      135.11     13.52 o 
   4   3  10      754.10      711.83     24.40 o 
   5   3  10       67.83       64.21     11.96 o 
   6   3  10        6.14       -3.49     11.23 o 
   7   3  10        0.06       11.70     11.27 o 
   8   3  10      265.38      210.85     25.65 o 
   9   3  10        3.76       24.54     11.77 o 
  10   3  10        0.00        6.15     18.98 o 
  11   3  10        1.17       14.70     13.12 o 
  12   3  10        0.93        1.29     12.57 o 
 -18   4  10        3.25       15.53     16.27 o 
 -17   4  10       22.81       25.71     20.33 o 
 -16   4  10       16.85       12.47     13.80 o 
 -15   4  10      228.50      345.55     37.73 o 
 -14   4  10       51.19       63.60     19.21 o 
 -13   4  10        0.00       11.43     13.42 o 
 -12   4  10        7.09        6.44     13.60 o 
 -11   4  10        0.24        4.68     11.79 o 
 -10   4  10       46.05       63.83     16.14 o 
  -9   4  10       75.50       84.08     18.35 o 
  -8   4  10      255.59      212.33     25.63 o 
  -7   4  10        0.16        0.16     10.75 o 
  -6   4  10       46.80       75.10     16.78 o 
  -5   4  10      757.67      707.27     40.88 o 
  -4   4  10     1094.82     1008.32     69.52 o 
  -3   4  10       21.40       24.16     20.77 o 
  -2   4  10       96.65       84.40     13.52 o 
  -1   4  10       31.17       37.60     10.97 o 
   0   4  10       49.63       43.72     11.06 o 
   1   4  10       12.98       36.21     10.89 o 
   2   4  10        7.20      -10.68     28.11 o 
   3   4  10       14.15       28.07     12.88 o 
   4   4  10        0.18       14.92     12.59 o 
   5   4  10      285.64      305.21     27.06 o 
   6   4  10        0.00       -4.80      9.59 o 
   7   4  10       19.23       36.53     12.52 o 
   8   4  10       34.90       35.00     12.58 o 
   9   4  10        5.23       17.40     14.08 o 
  10   4  10       74.33      124.23     23.85 o 
 -14   5  10       87.21       99.91     24.98 o 
 -13   5  10       45.74       58.43     19.99 o 
 -12   5  10       19.54       -6.17     15.97 o 
 -11   5  10      481.42      542.22     63.71 o 
 -10   5  10       80.39       67.30     18.87 o 
  -9   5  10        5.83        6.23     13.69 o 
  -8   5  10      157.46      166.68     26.41 o 
  -7   5  10       58.57       73.47     36.54 o 
  -6   5  10        2.55       13.45     30.83 o 
  -5   5  10      201.51      211.72     26.88 o 
  -4   5  10       38.66       44.72     13.31 o 
  -3   5  10        4.28       14.12     10.73 o 
  -2   5  10      106.44      112.50     24.97 o 
  -1   5  10        9.96       14.02     13.67 o 
   0   5  10      310.63      312.80     35.62 o 
   1   5  10       34.79       24.30     16.18 o 
   2   5  10       18.21       27.85     15.21 o 
   3   5  10       14.65       29.73     15.20 o 
   4   5  10       13.15        0.77     12.32 o 
   5   5  10       28.88       40.11     17.34 o 
   6   5  10        5.42       25.46     24.39 o 
 -22   1  11        3.08       11.91     12.16 o 
 -21   1  11      161.34      169.00     19.21 o 
 -20   1  11       55.33       59.89     13.05 o 
 -19   1  11       21.60       29.49     10.77 o 
 -18   1  11        5.85        2.55      8.41 o 
 -17   1  11       50.48       57.32     11.52 o 
 -16   1  11      117.93       99.89     11.27 o 
 -15   1  11      193.62      236.79     15.69 o 
 -14   1  11       19.86       27.99      7.87 o 
 -13   1  11      275.81      277.75     15.62 o 
 -12   1  11        0.00        4.90      5.85 o 
 -11   1  11      108.73      106.16      9.56 o 
 -10   1  11       91.37       99.37      9.70 o 
  -9   1  11       67.80       66.92      8.26 o 
  -8   1  11       36.03       38.64      8.20 o 
  -7   1  11       72.55      105.06     19.56 o 
  -6   1  11       79.84       92.95      7.55 o 
  -5   1  11       64.65       79.46      7.66 o 
  -4   1  11      335.13      381.37     13.66 o 
  -3   1  11       34.27       38.57      4.73 o 
  -2   1  11     1017.75     1096.38     25.16 o 
  -1   1  11      195.58      235.36     10.52 o 
   0   1  11      801.32      888.90     20.65 o 
   1   1  11       17.34       27.53      5.79 o 
   2   1  11       72.25       65.00     11.46 o 
   3   1  11       92.16       86.30      6.97 o 
   4   1  11       20.18       22.43      5.02 o 
   5   1  11      189.70      206.52     16.26 o 
   6   1  11       32.49       31.34     10.27 o 
   7   1  11       28.97       36.31      6.52 o 
   8   1  11      196.82      187.25     12.65 o 
   9   1  11        5.40        7.95      5.20 o 
  10   1  11       46.63       51.93      8.26 o 
  11   1  11      152.65      194.71     14.58 o 
  12   1  11       16.86       34.19      8.54 o 
  13   1  11       26.56       44.31     12.32 o 
  14   1  11        8.98        0.55     27.43 o 
 -21   2  11        4.85        2.98     10.79 o 
 -20   2  11        5.47       23.79     11.50 o 
 -19   2  11        5.10        6.80     10.21 o 
 -18   2  11        6.77       24.63     10.05 o 
 -17   2  11       22.82       32.69     11.31 o 
 -16   2  11      205.24      217.27     19.04 o 
 -15   2  11       45.68       50.04     11.15 o 
 -14   2  11      109.48      129.22     14.27 o 
 -13   2  11        1.51        0.30      7.37 o 
 -12   2  11      538.07      520.82     19.56 o 
 -11   2  11      463.93      424.16     17.05 o 
 -10   2  11      459.03      444.56     17.18 o 
  -9   2  11       12.18        9.29      7.09 o 
  -8   2  11      152.45      134.67     13.52 o 
  -7   2  11      347.35      349.61     19.18 o 
  -6   2  11        3.03        5.85      6.02 o 
  -5   2  11       89.18      103.14     12.27 o 
  -4   2  11        2.53        2.97      4.92 o 
  -3   2  11       32.69       31.09      8.06 o 
  -2   2  11        6.94       14.37      6.77 o 
  -1   2  11      146.75      120.15     11.42 o 
   0   2  11      633.97      580.95     30.72 o 
   1   2  11        4.21       11.68      6.39 o 
   2   2  11      110.78      119.12     11.95 o 
   3   2  11      143.72      124.48     11.00 o 
   4   2  11      141.05      126.26     11.32 o 
   5   2  11       33.79       46.19      8.21 o 
   6   2  11      106.51      110.99     12.44 o 
   7   2  11       12.24       29.20      8.16 o 
   8   2  11       24.52        5.08     10.53 o 
   9   2  11        1.65       -0.69      7.08 o 
  10   2  11        3.62        6.10     10.13 o 
  11   2  11        2.36       -2.58     10.40 o 
  12   2  11       88.84      112.90     19.56 o 
  13   2  11        0.71       14.20     13.15 o 
 -20   3  11        2.36       -7.59     15.17 o 
 -19   3  11       88.56      102.17     21.75 o 
 -18   3  11       71.49      106.89     22.71 o 
 -17   3  11      177.83      248.46     31.55 o 
 -16   3  11      131.61      171.23     24.84 o 
 -15   3  11        0.89       16.43     12.67 o 
 -14   3  11        3.60        4.56     17.91 o 
 -13   3  11       74.53       86.64     19.13 o 
 -12   3  11      115.07      127.03     21.42 o 
 -11   3  11      115.58      125.03     21.62 o 
 -10   3  11       80.08       95.02     19.75 o 
  -9   3  11        2.26        7.13     10.71 o 
  -8   3  11      582.54      562.38     26.04 o 
  -7   3  11      775.89      781.94     30.19 o 
  -6   3  11        1.76        8.71      7.26 o 
  -5   3  11      338.01      353.99     24.95 o 
  -4   3  11      113.85      114.86     13.54 o 
  -3   3  11       16.38       16.82      7.94 o 
  -2   3  11       38.31       18.60     10.45 o 
  -1   3  11      812.54      768.75     30.86 o 
   0   3  11      146.42      163.30     14.73 o 
   1   3  11       41.10       41.87      9.01 o 
   2   3  11       70.74       56.29     10.00 o 
   3   3  11       10.74        7.71      9.49 o 
   4   3  11     1113.93     1125.93     31.89 o 
   5   3  11       13.64        7.76      6.85 o 
   6   3  11        0.50        6.48      8.19 o 
   7   3  11        1.37       10.58      8.83 o 
   8   3  11        1.61       15.45     14.03 o 
   9   3  11        0.27       -5.36     10.72 o 
  10   3  11       43.37       37.22     16.37 o 
  11   3  11       19.74       42.35     14.96 o 
  12   3  11        0.90        0.58     20.95 o 
 -17   4  11      114.26      153.30     60.99 o 
 -16   4  11       19.14       54.31     18.72 o 
 -15   4  11       55.43       42.93     22.28 o 
 -14   4  11       10.16        7.22     13.62 o 
 -13   4  11      133.36      154.88     43.09 o 
 -12   4  11        7.15       27.03     14.79 o 
 -11   4  11       14.60       31.18     15.10 o 
 -10   4  11        0.42       10.42     13.52 o 
  -9   4  11       24.30       10.63     17.16 o 
  -8   4  11      354.82      270.61     43.73 o 
  -7   4  11        6.41       12.90     13.77 o 
  -6   4  11        1.14       -7.19     19.84 o 
  -5   4  11        2.88        9.20     11.64 o 
  -4   4  11       52.15       51.66     11.01 o 
  -3   4  11       67.40       70.94     12.25 o 
  -2   4  11      576.32      551.39     25.91 o 
  -1   4  11      151.76      168.32     19.93 o 
   0   4  11       73.92       71.01     21.69 o 
   1   4  11      147.44      127.54     16.88 o 
   2   4  11        0.66       13.28     20.00 o 
   3   4  11      319.67      279.68     34.74 o 
   4   4  11      132.52      195.84     23.30 o 
   5   4  11      103.11      129.68     18.37 o 
   6   4  11       26.19       14.75     14.96 o 
   7   4  11        6.05       11.06     11.51 o 
   8   4  11       13.76       -7.25     14.51 o 
   9   4  11       58.73       69.52     27.69 o 
 -13   5  11        4.99       15.19     21.75 o 
 -12   5  11        9.24       40.84     18.97 o 
 -11   5  11       32.21       76.70     20.59 o 
 -10   5  11        0.26       -4.43     13.98 o 
  -9   5  11       78.43       94.37     37.05 o 
  -8   5  11        6.04       20.37     15.45 o 
  -7   5  11        6.68       38.65     16.48 o 
  -6   5  11       79.77       81.71     19.08 o 
  -5   5  11       11.82       15.24     13.99 o 
  -4   5  11       26.42       37.12     11.93 o 
  -3   5  11      141.21      141.53     23.83 o 
  -2   5  11        0.03       22.54     13.65 o 
  -1   5  11       31.97       38.45     15.90 o 
   0   5  11        4.27       11.20     15.44 o 
   1   5  11       49.35       61.77     19.29 o 
   2   5  11        0.00       -6.88     14.84 o 
   3   5  11       66.78       75.42     20.60 o 
   4   5  11        2.02       21.74     30.49 o 
   5   5  11      134.05      231.91     37.88 o 
 -22   0  12       65.29       63.18     24.76 o 
 -21   0  12        6.69       40.75     19.37 o 
 -20   0  12      415.64      400.79     33.97 o 
 -19   0  12       44.72       49.45     13.80 o 
 -18   0  12      686.25      654.72     35.30 o 
 -17   0  12     1091.16     1223.58     50.70 o 
 -16   0  12      183.25      207.99     21.56 o 
 -15   0  12       24.92       19.74      9.51 o 
 -14   0  12        0.02       14.82      7.57 o 
 -13   0  12      811.14      606.71     30.22 o 
 -12   0  12      564.76      592.00     29.35 o 
 -11   0  12       74.89       91.86     27.19 o 
 -10   0  12     1366.33     1330.78     46.30 o 
  -9   0  12       89.64       82.29     13.21 o 
  -8   0  12     3467.54     3597.97     95.98 o 
  -7   0  12      250.93      253.46     18.92 o 
  -6   0  12      332.77      410.44     22.23 o 
  -5   0  12       69.63       71.66     10.98 o 
  -4   0  12      430.72      432.39     21.42 o 
  -3   0  12      150.79      140.64     13.84 o 
  -2   0  12       39.17       37.95      8.62 o 
  -1   0  12      358.84      337.25     17.26 o 
   0   0  12      538.35      545.05     19.25 o 
   1   0  12      948.73      970.67     63.15 o 
   2   0  12       96.16       88.40     10.54 o 
   3   0  12        3.21        6.64      5.78 o 
   4   0  12      204.84      208.08     24.01 o 
   5   0  12      109.71      137.09     12.27 o 
   6   0  12      651.22      622.97     31.39 o 
   7   0  12      192.98      190.48     20.23 o 
   8   0  12      217.30      202.04     21.35 o 
   9   0  12        2.37       11.64      9.41 o 
  10   0  12       82.38       63.04     25.86 o 
  11   0  12        7.68       18.89     10.26 o 
  12   0  12        9.37       -5.37     11.33 o 
  13   0  12      113.75      132.82     23.29 o 
 -22   1  12      129.88      150.46     19.52 o 
 -21   1  12      275.90      279.78     24.26 o 
 -20   1  12       51.96       53.33     12.99 o 
 -19   1  12        9.59       20.35     10.14 o 
 -18   1  12       47.55       56.04     12.31 o 
 -17   1  12      182.40      165.23     16.89 o 
 -16   1  12      207.22      186.52     14.37 o 
 -15   1  12       35.48       35.61      8.99 o 
 -14   1  12       27.52       37.60      7.79 o 
 -13   1  12      366.86      370.49     17.68 o 
 -12   1  12       80.36       70.79      9.23 o 
 -11   1  12        0.16        3.17      9.48 o 
 -10   1  12      181.89      214.42     14.86 o 
  -9   1  12       17.86        9.80      5.56 o 
  -8   1  12      245.39      249.44     14.45 o 
  -7   1  12       66.56       73.61      7.77 o 
  -6   1  12       59.68       58.31      6.50 o 
  -5   1  12      123.08      113.19     12.31 o 
  -4   1  12       96.03       94.02      7.21 o 
  -3   1  12       44.07       51.51      5.56 o 
  -2   1  12      591.63      531.50     26.66 o 
  -1   1  12      213.96      208.21     10.15 o 
   0   1  12      482.03      447.28     17.07 o 
   1   1  12       58.80       59.57      5.90 o 
   2   1  12        4.29        5.98      3.68 o 
   3   1  12      133.52      124.53     14.92 o 
   4   1  12      400.33      394.93     15.82 o 
   5   1  12      275.34      251.45     13.44 o 
   6   1  12        2.37        7.54      5.37 o 
   7   1  12      116.86      104.94      9.53 o 
   8   1  12       61.11       59.57      8.14 o 
   9   1  12       26.30       35.46      7.31 o 
  10   1  12        1.25       16.03      9.82 o 
  11   1  12        1.57        0.01      7.24 o 
  12   1  12       20.54       62.45     15.71 o 
  13   1  12        1.16       -5.20     15.70 o 
 -21   2  12       86.65       58.01     17.69 o 
 -20   2  12       43.77       38.64     15.79 o 
 -19   2  12        0.10       11.10     11.91 o 
 -18   2  12       27.03       57.19     16.26 o 
 -17   2  12       17.83       18.09     15.59 o 
 -16   2  12      174.83      151.01     22.32 o 
 -15   2  12       53.16       51.80     15.18 o 
 -14   2  12       21.63       28.73     12.76 o 
 -13   2  12       36.68       27.36     12.54 o 
 -12   2  12        0.22       -0.70      7.26 o 
 -11   2  12      900.94      859.25     46.15 o 
 -10   2  12      691.96      705.58     39.25 o 
  -9   2  12        4.49       16.92      7.61 o 
  -8   2  12      527.59      496.71     23.84 o 
  -7   2  12      879.46      878.84     31.52 o 
  -6   2  12       67.83       76.41     11.03 o 
  -5   2  12      605.17      526.11     36.67 o 
  -4   2  12        4.92        4.03      6.43 o 
  -3   2  12      153.73      172.23     15.76 o 
  -2   2  12      301.10      327.63     20.72 o 
  -1   2  12       97.82      113.79     11.64 o 
   0   2  12       66.87       65.18      9.71 o 
   1   2  12      287.02      305.41     18.78 o 
   2   2  12       39.59       60.82      9.65 o 
   3   2  12      188.01      162.66     12.54 o 
   4   2  12      112.88       98.97     10.20 o 
   5   2  12      156.23      153.49     12.83 o 
   6   2  12       79.06       73.44     10.82 o 
   7   2  12      276.06      290.58     24.02 o 
   8   2  12        0.95       17.49      7.50 o 
   9   2  12       37.56       39.04     10.83 o 
  10   2  12        2.61       15.22     11.62 o 
  11   2  12      182.91      212.15     62.30 o 
  12   2  12        0.07        8.10     13.57 o 
 -20   3  12        6.02       34.84     18.09 o 
 -19   3  12        9.89       18.47     26.01 o 
 -18   3  12       40.66       34.06     25.63 o 
 -17   3  12        9.15       11.59     13.64 o 
 -16   3  12       50.08       69.53     18.41 o 
 -15   3  12        1.57       30.45     14.70 o 
 -14   3  12        1.88       -5.52     11.15 o 
 -13   3  12      223.02      263.95     30.47 o 
 -12   3  12       48.31       41.84     16.34 o 
 -11   3  12      147.95      188.51     25.43 o 
 -10   3  12        0.46       -8.95     19.77 o 
  -9   3  12      681.76      641.18     42.09 o 
  -8   3  12      759.94      728.78     30.54 o 
  -7   3  12      131.30      122.44     14.38 o 
  -6   3  12       95.82       77.27     11.94 o 
  -5   3  12        7.67        5.36      7.59 o 
  -4   3  12      227.43      184.14     20.31 o 
  -3   3  12       86.73       79.07     12.23 o 
  -2   3  12      113.16       95.86     13.01 o 
  -1   3  12       78.90       77.00     10.90 o 
   0   3  12      319.54      295.51     19.58 o 
   1   3  12       24.58       27.51      8.53 o 
   2   3  12      154.64      140.83     14.46 o 
   3   3  12      244.61      247.49     18.89 o 
   4   3  12        2.73        0.13      7.12 o 
   5   3  12        1.69        0.84      6.63 o 
   6   3  12       39.69       22.25     12.46 o 
   7   3  12        0.07       17.91     12.16 o 
   8   3  12        5.80       24.34     13.60 o 
   9   3  12        4.12        3.08     12.13 o 
  10   3  12        0.10       -2.69     13.30 o 
  11   3  12        9.19       -1.16     14.36 o 
 -17   4  12       13.23       72.86     28.17 o 
 -16   4  12       41.53       30.77     19.00 o 
 -15   4  12       21.21       32.08     18.13 o 
 -14   4  12        5.24       12.03     21.55 o 
 -13   4  12      195.52      280.67     33.83 o 
 -12   4  12       90.67       97.43     21.92 o 
 -11   4  12        0.30       -3.06     13.03 o 
 -10   4  12       43.67       26.76     15.56 o 
  -9   4  12       26.64       28.85     15.23 o 
  -8   4  12      215.14      253.52     44.64 o 
  -7   4  12      176.84      206.31     28.13 o 
  -6   4  12        2.14        9.19     11.76 o 
  -5   4  12       74.53       75.65     17.77 o 
  -4   4  12       27.58       38.85     10.70 o 
  -3   4  12      325.79      345.36     21.71 o 
  -2   4  12      156.42      160.15     16.15 o 
  -1   4  12       22.60       25.08      9.32 o 
   0   4  12       79.94       94.93     12.78 o 
   1   4  12       86.24      117.02     21.11 o 
   2   4  12        0.52       21.00     20.75 o 
   3   4  12      131.20      118.08     23.41 o 
   4   4  12       88.91       91.06     16.82 o 
   5   4  12       14.99       16.52     12.79 o 
   6   4  12        4.93       17.03     12.43 o 
   7   4  12        6.95       19.92     12.74 o 
   8   4  12       61.05       79.94     22.90 o 
 -13   5  12       35.31       85.71     41.49 o 
 -12   5  12       43.40       42.89     25.31 o 
 -11   5  12       37.75       16.25     17.29 o 
 -10   5  12        9.88       25.01     18.82 o 
  -9   5  12       34.78       44.63     22.51 o 
  -8   5  12        1.13       15.67     15.64 o 
  -7   5  12      390.67      348.55     35.63 o 
  -6   5  12      145.33      135.66     35.20 o 
  -5   5  12       49.68       14.46     14.53 o 
  -4   5  12        5.55        5.15     11.05 o 
  -3   5  12      315.67      304.56     34.62 o 
  -2   5  12       79.02      134.96     41.53 o 
  -1   5  12        6.09       20.40     14.75 o 
   0   5  12        4.73       -6.18     12.35 o 
   1   5  12      169.35      163.26     28.26 o 
   2   5  12        2.87        0.21     37.09 o 
   3   5  12        3.24       31.82     27.97 o 
   4   5  12       38.08       84.01     23.28 o 
 -22   1  13       65.09       98.81     16.14 o 
 -21   1  13        1.47       12.06     10.41 o 
 -20   1  13      165.13      165.45     18.24 o 
 -19   1  13       25.02       17.58     10.35 o 
 -18   1  13       30.95       37.69     10.78 o 
 -17   1  13        0.47        2.99      8.33 o 
 -16   1  13       32.91       52.70      9.23 o 
 -15   1  13      481.64      496.33     21.17 o 
 -14   1  13      617.61      588.04     22.65 o 
 -13   1  13     1235.84     1219.57     52.78 o 
 -12   1  13       11.12       18.72      8.33 o 
 -11   1  13        0.50       -1.01      5.93 o 
 -10   1  13      916.09      885.94     30.10 o 
  -9   1  13       87.34       90.81     10.37 o 
  -8   1  13        8.65        9.65      5.40 o 
  -7   1  13      306.19      319.89     17.13 o 
  -6   1  13       73.86       74.09     10.55 o 
  -5   1  13      110.38       93.92     11.63 o 
  -4   1  13      964.82     1019.57     33.59 o 
  -3   1  13      178.20      164.72     14.88 o 
  -2   1  13      557.17      545.58     24.21 o 
  -1   1  13      298.50      315.43     19.80 o 
   0   1  13      152.79      139.35     12.07 o 
   1   1  13      209.91      259.12     13.97 o 
   2   1  13      122.98      132.90     10.49 o 
   3   1  13      730.65      737.84     38.29 o 
   4   1  13       82.97       93.04     13.15 o 
   5   1  13        6.12        9.40      6.26 o 
   6   1  13      440.07      467.38     21.98 o 
   7   1  13      121.50      170.45     14.65 o 
   8   1  13        4.33       16.45      8.62 o 
   9   1  13        4.88       14.97      9.74 o 
  10   1  13       85.44       98.14     20.60 o 
  11   1  13        1.13       16.08     11.77 o 
  12   1  13        0.06       18.41     11.81 o 
 -21   2  13       44.60       50.23     19.01 o 
 -20   2  13       27.84       28.69     17.76 o 
 -19   2  13      217.24      218.82     28.42 o 
 -18   2  13       92.11       69.43     17.35 o 
 -17   2  13       44.24       76.56     26.52 o 
 -16   2  13      165.58      148.12     22.49 o 
 -15   2  13       65.78       93.09     18.43 o 
 -14   2  13       94.36       77.58     17.30 o 
 -13   2  13      162.26      159.02     22.40 o 
 -12   2  13       96.32      104.93     13.68 o 
 -11   2  13       26.23       37.48     12.19 o 
 -10   2  13      647.59      587.17     26.37 o 
  -9   2  13      156.19      142.75     15.08 o 
  -8   2  13      243.87      249.67     18.78 o 
  -7   2  13      180.06      154.95     16.06 o 
  -6   2  13       27.80       23.23      8.57 o 
  -5   2  13       88.49       71.98     11.94 o 
  -4   2  13      113.50       94.54     12.31 o 
  -3   2  13      175.13      153.54     15.51 o 
  -2   2  13       74.12       65.31     10.98 o 
  -1   2  13       70.00       55.05      9.48 o 
   0   2  13      873.95      784.51     31.28 o 
   1   2  13      890.79      858.44     28.79 o 
   2   2  13       62.85       50.40      7.95 o 
   3   2  13      897.15      780.59     27.65 o 
   4   2  13        2.30        0.95      5.72 o 
   5   2  13        6.75        6.35      6.39 o 
   6   2  13       18.26       15.31      7.61 o 
   7   2  13      202.96      186.40     19.88 o 
   8   2  13       57.94       32.59     13.60 o 
   9   2  13       27.08       38.63     10.46 o 
  10   2  13       10.24        8.19      9.80 o 
  11   2  13       19.42       34.52     15.09 o 
 -19   3  13        8.19        6.53     15.82 o 
 -18   3  13       41.94       21.12     15.12 o 
 -17   3  13        2.10        7.67     15.87 o 
 -16   3  13       37.93       50.29     16.70 o 
 -15   3  13        4.21       26.02     18.01 o 
 -14   3  13      188.81      211.65     28.48 o 
 -13   3  13     1116.61     1163.72     93.56 o 
 -12   3  13       20.89       36.55     19.64 o 
 -11   3  13       67.57       45.57     15.74 o 
 -10   3  13      225.80      234.65     29.43 o 
  -9   3  13      558.80      493.16     37.76 o 
  -8   3  13        0.06        5.92      7.68 o 
  -7   3  13       69.91       67.47     12.16 o 
  -6   3  13       16.25       10.73      7.44 o 
  -5   3  13      608.02      609.99     28.94 o 
  -4   3  13      223.31      220.17     24.15 o 
  -3   3  13        4.30        8.20      6.86 o 
  -2   3  13       49.58       46.63      9.90 o 
  -1   3  13        9.19       13.91      7.78 o 
   0   3  13        3.74        2.28      7.14 o 
   1   3  13       23.94       38.69     11.04 o 
   2   3  13       72.70       85.09     12.41 o 
   3   3  13      111.78      148.24     13.59 o 
   4   3  13        5.16       -0.73      6.65 o 
   5   3  13      105.17      134.76     19.09 o 
   6   3  13       97.42       95.06     13.73 o 
   7   3  13       47.84       76.15     17.13 o 
   8   3  13        0.99       -6.83     13.67 o 
   9   3  13      101.04      108.30     21.70 o 
  10   3  13        3.41       11.80     47.18 o 
 -17   4  13       21.65       12.70     27.33 o 
 -16   4  13        6.17       15.73     17.22 o 
 -15   4  13      131.11      159.23     28.22 o 
 -14   4  13        2.67       13.54     15.63 o 
 -13   4  13      302.11      358.60     39.44 o 
 -12   4  13       84.34       80.35     20.89 o 
 -11   4  13       16.37       14.74     14.24 o 
 -10   4  13       18.14       16.78     14.61 o 
  -9   4  13       19.81       15.98     14.52 o 
  -8   4  13       40.74       36.38     23.97 o 
  -7   4  13      105.59      119.84     22.56 o 
  -6   4  13        3.46        6.37     12.34 o 
  -5   4  13      258.09      192.29     25.51 o 
  -4   4  13       54.35       58.18     13.65 o 
  -3   4  13      367.01      355.90     22.93 o 
  -2   4  13        0.28        1.06      7.69 o 
  -1   4  13       61.72       46.72     13.95 o 
   0   4  13       22.28       37.83      9.66 o 
   1   4  13      232.13      226.51     23.81 o 
   2   4  13       47.51       57.43     18.63 o 
   3   4  13        3.51       36.62     15.67 o 
   4   4  13       27.97       22.19     13.71 o 
   5   4  13       31.58       29.95     13.89 o 
   6   4  13       13.12       43.59     22.05 o 
   7   4  13       49.59       87.83     18.45 o 
 -12   5  13        7.50       31.44     19.29 o 
 -11   5  13       15.34       56.38     20.73 o 
 -10   5  13       15.64       38.93     19.80 o 
  -9   5  13       23.93       28.42     24.71 o 
  -8   5  13       33.27       37.79     16.79 o 
  -7   5  13       28.37       30.99     16.28 o 
  -6   5  13       16.13       -1.75     14.07 o 
  -5   5  13       14.23       26.86     13.49 o 
  -4   5  13        3.88       21.26     12.53 o 
  -3   5  13       60.38       66.58     20.26 o 
  -2   5  13        1.54        0.66     15.22 o 
  -1   5  13      116.79      102.27     22.70 o 
   0   5  13      117.35      145.07     27.14 o 
   1   5  13       36.82       79.09     23.39 o 
   2   5  13       39.42       47.70     20.74 o 
 -22   0  14       85.88      147.34     31.23 o 
 -21   0  14       60.98       93.46     27.30 o 
 -20   0  14       19.46       25.04     13.83 o 
 -19   0  14      187.14      244.16     41.88 o 
 -18   0  14        3.26        3.10     10.71 o 
 -17   0  14        0.36       -4.98      9.95 o 
 -16   0  14        0.31       -1.52      8.23 o 
 -15   0  14        3.61       -3.47      6.94 o 
 -14   0  14       21.65       31.49     10.35 o 
 -13   0  14      979.49      797.11     36.89 o 
 -12   0  14        0.33       19.50      9.95 o 
 -11   0  14      128.16      105.67     14.84 o 
 -10   0  14     3154.32     3184.03     90.46 o 
  -9   0  14      550.28      524.01     27.18 o 
  -8   0  14       41.24       71.54     12.48 o 
  -7   0  14      173.07      194.25     17.80 o 
  -6   0  14      384.74      390.50     22.68 o 
  -5   0  14       69.46       74.11     11.60 o 
  -4   0  14      890.79      907.61     35.18 o 
  -3   0  14        1.87        1.84      7.17 o 
  -2   0  14      742.61      820.12     28.18 o 
  -1   0  14       62.09       67.61      7.65 o 
   0   0  14     1710.43     1807.56     38.75 o 
   1   0  14      602.01      684.17     31.39 o 
   2   0  14      268.48      329.32     51.10 o 
   3   0  14     1645.60     1631.10     55.59 o 
   4   0  14      454.58      462.96     27.41 o 
   5   0  14       75.51      109.10     31.36 o 
   6   0  14     1534.22     1492.81     55.44 o 
   7   0  14      304.05      297.52     25.95 o 
   8   0  14      171.33      211.49     22.33 o 
   9   0  14      268.49      308.27     27.81 o 
  10   0  14      214.37      244.36     26.98 o 
  11   0  14      108.61      129.56     21.11 o 
 -22   1  14       66.74       86.75     16.62 o 
 -21   1  14        1.04       16.17     11.26 o 
 -20   1  14       84.48       87.95     14.30 o 
 -19   1  14       56.27       52.90     23.72 o 
 -18   1  14        0.33        0.33     11.04 o 
 -17   1  14        0.00        8.99     13.64 o 
 -16   1  14        0.74       13.22      7.72 o 
 -15   1  14        0.94        4.81      7.05 o 
 -14   1  14        8.23        8.67      6.56 o 
 -13   1  14      154.73      162.86     13.32 o 
 -12   1  14       17.90       22.01      7.08 o 
 -11   1  14      219.51      202.26     18.81 o 
 -10   1  14      126.78       89.80     18.54 o 
  -9   1  14      120.81      123.67     13.45 o 
  -8   1  14       18.10        0.46      6.21 o 
  -7   1  14      249.75      167.58     15.19 o 
  -6   1  14      264.35      240.08     17.83 o 
  -5   1  14      366.65      329.33     20.82 o 
  -4   1  14      501.48      416.62     22.66 o 
  -3   1  14        1.66       -2.99      5.99 o 
  -2   1  14       96.34       88.57     11.51 o 
  -1   1  14       16.46       17.93      6.83 o 
   0   1  14       72.43       74.13      9.96 o 
   1   1  14      280.44      266.62     14.35 o 
   2   1  14       27.22       25.99      6.26 o 
   3   1  14      607.32      578.94     27.69 o 
   4   1  14      146.31      132.83     21.28 o 
   5   1  14      588.63      527.46     28.36 o 
   6   1  14       13.76       18.93      8.84 o 
   7   1  14        0.98       -1.04      8.04 o 
   8   1  14       57.85       68.31     13.29 o 
   9   1  14       12.40       11.66     10.61 o 
  10   1  14        9.16       25.93     12.14 o 
  11   1  14        0.13       10.07     13.07 o 
 -21   2  14        0.02       20.51     14.91 o 
 -20   2  14       41.73       60.01     17.39 o 
 -19   2  14       12.56       14.39     22.83 o 
 -18   2  14        0.06       15.35     13.40 o 
 -17   2  14       14.93       12.39     17.14 o 
 -16   2  14       55.44       76.24     17.84 o 
 -15   2  14       18.69       11.87     11.07 o 
 -14   2  14      137.85      159.88     23.39 o 
 -13   2  14       52.98       61.23     15.75 o 
 -12   2  14      146.26      165.71     17.40 o 
 -11   2  14      193.91      200.34     22.42 o 
 -10   2  14       29.60       43.71     13.32 o 
  -9   2  14      105.95      116.70     14.03 o 
  -8   2  14       35.68       29.20      8.70 o 
  -7   2  14      182.49      210.41     20.57 o 
  -6   2  14      298.82      273.94     26.50 o 
  -5   2  14       35.92       49.64     10.27 o 
  -4   2  14       28.22       24.88     11.48 o 
  -3   2  14       54.23       59.13     13.39 o 
  -2   2  14      777.43      745.51     26.63 o 
  -1   2  14       38.95       37.39      8.36 o 
   0   2  14        0.94       -3.23      6.46 o 
   1   2  14      168.75      107.22     12.36 o 
   2   2  14       65.88       61.23      8.32 o 
   3   2  14       18.14        6.52      6.10 o 
   4   2  14      171.82      178.71     17.08 o 
   5   2  14       28.62       25.12     11.41 o 
   6   2  14        0.39        7.02      7.39 o 
   7   2  14       23.23       35.94      9.52 o 
   8   2  14       29.16       54.10     11.04 o 
   9   2  14       54.54       56.99     13.31 o 
  10   2  14       25.17       33.88     16.09 o 
 -19   3  14       27.86       25.52     17.75 o 
 -18   3  14       11.89       13.44     16.05 o 
 -17   3  14        3.39       11.02     14.00 o 
 -16   3  14       72.80       89.07     20.43 o 
 -15   3  14        1.61       13.25     14.05 o 
 -14   3  14       32.74       44.03     23.58 o 
 -13   3  14      121.86      123.26     22.32 o 
 -12   3  14        1.82        0.48     12.88 o 
 -11   3  14      279.43      270.81     30.74 o 
 -10   3  14       85.96       77.47     19.09 o 
  -9   3  14      196.56      163.83     23.84 o 
  -8   3  14      120.14      111.06     14.72 o 
  -7   3  14      343.33      299.73     32.23 o 
  -6   3  14      165.96      164.18     17.26 o 
  -5   3  14       94.23       69.85     12.64 o 
  -4   3  14       44.32       50.62     11.33 o 
  -3   3  14       12.63       14.62      9.81 o 
  -2   3  14       86.85       99.78     12.70 o 
  -1   3  14      186.77      158.20     15.63 o 
   0   3  14       35.67       57.66     10.50 o 
   1   3  14      120.41      116.44     14.10 o 
   2   3  14        2.74        2.93      8.26 o 
   3   3  14      141.66      127.92     13.19 o 
   4   3  14       32.74       35.74     14.98 o 
   5   3  14       61.09       69.22     11.90 o 
   6   3  14       10.68       20.96     10.06 o 
   7   3  14        2.35       -3.28     19.10 o 
   8   3  14        5.20       -8.53     17.06 o 
 -16   4  14      120.20      165.74     29.73 o 
 -15   4  14      126.13      205.50     31.47 o 
 -14   4  14       31.57       30.38     18.95 o 
 -13   4  14      170.85      170.38     28.45 o 
 -12   4  14      132.22      204.81     29.70 o 
 -11   4  14      139.20      148.05     25.15 o 
 -10   4  14       90.84       90.35     20.37 o 
  -9   4  14      651.90      631.72     46.81 o 
  -8   4  14       44.18       43.23     17.59 o 
  -7   4  14       10.76       16.76     13.72 o 
  -6   4  14      563.30      569.91     42.29 o 
  -5   4  14      763.85      730.40     44.67 o 
  -4   4  14        1.59       10.72      9.31 o 
  -3   4  14        2.05        0.38      8.49 o 
  -2   4  14       53.95       39.97     10.85 o 
  -1   4  14       19.65       17.18      9.33 o 
   0   4  14        3.09        8.87      8.94 o 
   1   4  14       69.21       92.26     20.13 o 
   2   4  14       52.20       79.05     15.93 o 
   3   4  14        2.26       10.97     13.39 o 
   4   4  14       19.25       50.00     16.22 o 
   5   4  14        8.46       13.30     18.41 o 
   6   4  14       23.36       36.78     16.36 o 
 -11   5  14       46.90       94.95     38.70 o 
 -10   5  14       26.32       48.56     40.71 o 
  -9   5  14       57.94       49.58     43.50 o 
  -8   5  14      112.60      131.98     25.40 o 
  -7   5  14       12.40       35.66     17.95 o 
  -6   5  14       14.09       20.73     15.79 o 
  -5   5  14      123.64      105.93     20.00 o 
  -4   5  14       37.44       35.53     13.39 o 
  -3   5  14       13.69       -0.31     15.17 o 
  -2   5  14      172.18      156.13     29.77 o 
  -1   5  14      129.08      149.08     32.12 o 
   0   5  14       10.91       11.61     18.01 o 
 -22   1  15        0.50       44.96     17.35 o 
 -21   1  15        2.54       33.92     25.44 o 
 -20   1  15       32.65       61.60     17.82 o 
 -19   1  15        8.11       33.99     14.66 o 
 -18   1  15        1.60       12.29     19.93 o 
 -17   1  15       28.00       15.71     12.15 o 
 -16   1  15       87.07       90.00     12.86 o 
 -15   1  15        0.01       17.04      8.88 o 
 -14   1  15      209.33      190.70     18.26 o 
 -13   1  15      114.17      117.76     14.45 o 
 -12   1  15       27.72       28.35      8.51 o 
 -11   1  15       89.06       46.82     15.43 o 
 -10   1  15        9.21        9.82      7.17 o 
  -9   1  15       18.06       16.64      8.19 o 
  -8   1  15      252.03      263.86     19.66 o 
  -7   1  15       18.98       24.08      8.53 o 
  -6   1  15        0.65        3.78      6.65 o 
  -5   1  15        0.49       11.15      7.87 o 
  -4   1  15      350.24      356.92     22.14 o 
  -3   1  15      105.34      111.64     13.59 o 
  -2   1  15       70.76       69.59      9.82 o 
  -1   1  15      227.81      237.89     16.39 o 
   0   1  15       12.65       17.22      6.07 o 
   1   1  15       22.22       26.36      6.34 o 
   2   1  15      417.81      420.28     22.88 o 
   3   1  15       13.44        9.36      7.08 o 
   4   1  15       35.05       49.45     10.90 o 
   5   1  15        6.47       18.58      9.29 o 
   6   1  15      103.33       77.96     24.82 o 
   7   1  15        0.18       -3.77      7.55 o 
   8   1  15       17.76       33.03     11.24 o 
   9   1  15       69.36       82.98     14.86 o 
  10   1  15       47.84       61.41     14.97 o 
 -21   2  15       18.65       11.95     20.71 o 
 -20   2  15       54.51       60.26     20.08 o 
 -19   2  15       19.49        6.21     14.39 o 
 -18   2  15       34.88       48.99     36.08 o 
 -17   2  15      200.95      201.01     27.84 o 
 -16   2  15      167.25      191.44     26.79 o 
 -15   2  15       16.51        3.25     12.35 o 
 -14   2  15      136.69      145.17     23.70 o 
 -13   2  15       19.46        8.73     12.52 o 
 -12   2  15      190.87      163.84     16.86 o 
 -11   2  15       37.07       42.20      9.66 o 
 -10   2  15      853.89      773.59     36.09 o 
  -9   2  15        8.86        7.56      7.73 o 
  -8   2  15       84.05       99.86     15.55 o 
  -7   2  15      213.59      194.32     23.05 o 
  -6   2  15        7.98        0.68     10.67 o 
  -5   2  15      444.61      386.27     24.54 o 
  -4   2  15      859.71      771.02     31.58 o 
  -3   2  15        1.57        3.26      6.89 o 
  -2   2  15       53.85       67.50     10.83 o 
  -1   2  15      418.55      413.39     26.17 o 
   0   2  15      147.21      115.02     16.91 o 
   1   2  15       29.15       29.64      6.64 o 
   2   2  15      324.07      279.30     17.16 o 
   3   2  15       53.02       36.78      8.07 o 
   4   2  15      116.24      105.89     13.01 o 
   5   2  15        2.16       16.98      7.97 o 
   6   2  15       16.45       27.08      9.57 o 
   7   2  15       31.18       43.12     10.34 o 
   8   2  15        4.78       21.04     20.31 o 
   9   2  15        3.35        7.62     14.61 o 
 -19   3  15        9.93       27.78     23.65 o 
 -18   3  15       42.53       19.50     18.17 o 
 -17   3  15       66.37       86.39     22.80 o 
 -16   3  15        6.12       11.49     14.59 o 
 -15   3  15       37.37       26.87     19.68 o 
 -14   3  15       13.30        7.38     14.19 o 
 -13   3  15        0.27       20.52     14.86 o 
 -12   3  15        8.60        3.10     13.52 o 
 -11   3  15      556.15      577.43     43.72 o 
 -10   3  15       52.27       55.37     22.28 o 
  -9   3  15      103.91       91.35     19.10 o 
  -8   3  15       52.71       68.50     12.77 o 
  -7   3  15       55.31       52.40     12.52 o 
  -6   3  15       58.98       60.51     14.80 o 
  -5   3  15      153.78      158.57     17.23 o 
  -4   3  15       86.43       51.32     30.01 o 
  -3   3  15       93.15       91.78     13.67 o 
  -2   3  15        0.20       13.93      7.83 o 
  -1   3  15      478.23      458.08     30.71 o 
   0   3  15       13.33        4.36      8.03 o 
   1   3  15      309.89      240.61     19.57 o 
   2   3  15       23.26       19.99      7.91 o 
   3   3  15       48.45       63.50     10.23 o 
   4   3  15       17.01       18.99     14.98 o 
   5   3  15        0.25        0.09      8.73 o 
   6   3  15        4.90       20.07     12.35 o 
   7   3  15        0.64       21.18     21.16 o 
 -16   4  15      164.72      145.20     30.08 o 
 -15   4  15        0.43       41.68     22.09 o 
 -14   4  15        6.24       -4.79     17.10 o 
 -13   4  15       40.36       55.72     21.63 o 
 -12   4  15       25.89       30.30     18.34 o 
 -11   4  15       18.59       29.12     17.84 o 
 -10   4  15       10.88       18.57     15.29 o 
  -9   4  15       57.28       80.41     20.08 o 
  -8   4  15        4.29       -5.97     11.94 o 
  -7   4  15       15.53       18.57     13.06 o 
  -6   4  15       55.58       44.25     21.26 o 
  -5   4  15       10.70       23.00     14.79 o 
  -4   4  15        0.18        0.27      8.53 o 
  -3   4  15      104.17      100.39     13.58 o 
  -2   4  15       20.49       23.49      9.28 o 
  -1   4  15        9.79       -5.26     10.51 o 
   0   4  15      126.67      123.33     27.31 o 
   1   4  15       24.09       26.23     14.68 o 
   2   4  15        8.62       20.00     12.48 o 
   3   4  15       21.43       22.00     25.57 o 
   4   4  15        0.84       44.18     15.79 o 
  -9   5  15      144.55      142.24     27.35 o 
  -8   5  15       10.39       -7.97     15.95 o 
  -7   5  15        0.64       -2.01     14.75 o 
  -6   5  15       33.81       55.10     15.79 o 
  -5   5  15       73.28       46.23     25.95 o 
  -4   5  15       33.74       35.65     19.27 o 
  -3   5  15        3.37       24.83     17.13 o 
  -2   5  15       94.12       85.62     22.64 o 
 -22   0  16        2.19       -8.17     18.59 o 
 -21   0  16       44.51       79.08     25.80 o 
 -20   0  16       47.58       74.31     17.12 o 
 -19   0  16       60.11       62.69     14.57 o 
 -18   0  16       74.61       38.02     21.82 o 
 -17   0  16       87.23       67.20     26.74 o 
 -16   0  16       28.22       47.68     12.75 o 
 -15   0  16      383.22      420.82     31.73 o 
 -14   0  16      157.73      180.23     21.45 o 
 -13   0  16     1030.23      968.11     42.49 o 
 -12   0  16       12.92       18.95     18.40 o 
 -11   0  16     1272.82     1274.92     48.93 o 
 -10   0  16       17.06       22.04     15.30 o 
  -9   0  16      140.17      120.36     31.82 o 
  -8   0  16        1.49        5.00      8.77 o 
  -7   0  16      589.68      587.18     28.92 o 
  -6   0  16      342.13      338.01     27.48 o 
  -5   0  16       63.14       39.25     16.25 o 
  -4   0  16        7.15        9.06     13.19 o 
  -3   0  16      947.37      975.18     64.77 o 
  -2   0  16     1248.70     1224.70     75.24 o 
  -1   0  16      255.50      227.00     36.08 o 
   0   0  16      825.51      879.01     62.89 o 
   1   0  16        4.60       21.79     18.67 o 
   2   0  16        3.96       11.60     17.06 o 
   3   0  16      167.46      199.27     36.05 o 
   4   0  16        1.01       17.52     16.48 o 
   5   0  16       80.39       50.37     22.17 o 
   6   0  16       12.80       12.15     18.07 o 
   7   0  16       86.84      119.38     33.51 o 
   8   0  16        1.47       50.60     27.59 o 
   9   0  16       17.69       34.14     24.33 o 
 -21   1  16        0.23       -2.92     14.33 o 
 -20   1  16       25.53       -0.32     13.79 o 
 -19   1  16       79.85      117.88     20.65 o 
 -18   1  16       11.31       36.76     14.23 o 
 -17   1  16       12.86        6.63     12.37 o 
 -16   1  16      136.03      130.19     16.04 o 
 -15   1  16       24.69       29.74      9.46 o 
 -14   1  16       86.98      125.19     20.28 o 
 -13   1  16       80.75       74.65     12.52 o 
 -12   1  16      328.31      328.33     55.34 o 
 -11   1  16      136.64      126.30     14.98 o 
 -10   1  16      249.17      226.91     19.10 o 
  -9   1  16       25.97       29.02      8.84 o 
  -8   1  16      149.06      123.32     14.39 o 
  -7   1  16      325.55      306.12     21.40 o 
  -6   1  16      109.91      103.93     13.64 o 
  -5   1  16      177.52      161.04     16.42 o 
  -4   1  16      246.17      236.72     19.23 o 
  -3   1  16       74.55       71.80     11.78 o 
  -2   1  16        0.25       -0.50      6.41 o 
  -1   1  16      470.27      435.72     22.06 o 
   0   1  16        0.25       -0.02      4.62 o 
   1   1  16      307.34      318.71     29.38 o 
   2   1  16      160.65      146.48     19.86 o 
   3   1  16      228.73      215.45     25.59 o 
   4   1  16      229.40      221.33     20.64 o 
   5   1  16      145.61      130.93     16.12 o 
   6   1  16       47.22       57.72     12.18 o 
   7   1  16       23.08       28.59     12.11 o 
   8   1  16       73.38       25.49     26.07 o 
   9   1  16       17.23       39.71     27.38 o 
 -20   2  16        0.11       28.98     18.21 o 
 -19   2  16      139.49      174.89     27.34 o 
 -18   2  16       12.45       37.34     15.76 o 
 -17   2  16       57.52       54.43     23.57 o 
 -16   2  16        5.30        5.68     20.55 o 
 -15   2  16       79.87       51.01     29.58 o 
 -14   2  16       71.54       40.16     14.98 o 
 -13   2  16       63.67       64.82     17.12 o 
 -12   2  16        0.68        6.14      7.66 o 
 -11   2  16      176.54      197.56     18.41 o 
 -10   2  16       31.04       18.50     11.70 o 
  -9   2  16      111.50      111.31     14.62 o 
  -8   2  16      515.86      433.85     66.91 o 
  -7   2  16        0.61       -3.38      6.77 o 
  -6   2  16       12.78       22.16      8.45 o 
  -5   2  16       26.69       31.31     11.01 o 
  -4   2  16       18.79       20.07      8.87 o 
  -3   2  16       58.25       58.61     11.75 o 
  -2   2  16       56.57       40.33     15.95 o 
  -1   2  16       84.63       75.13     11.29 o 
   0   2  16        2.32       -0.85      9.11 o 
   1   2  16       27.72       33.74      7.76 o 
   2   2  16      210.13      183.45     19.78 o 
   3   2  16       52.82       73.87     10.37 o 
   4   2  16       88.89       92.35     11.26 o 
   5   2  16        3.17       17.10      9.39 o 
   6   2  16      178.31      230.37     24.74 o 
   7   2  16       22.94       56.89     18.21 o 
   8   2  16        0.13       14.34     14.14 o 
 -18   3  16        0.56      -14.83     32.50 o 
 -17   3  16       25.94       60.64     21.06 o 
 -16   3  16       49.88      101.79     23.55 o 
 -15   3  16       11.80       29.86     16.50 o 
 -14   3  16        9.04       15.20     15.56 o 
 -13   3  16       16.28       35.19     15.47 o 
 -12   3  16      154.69      149.09     25.37 o 
 -11   3  16       15.93       38.82     29.21 o 
 -10   3  16      268.68      267.24     30.52 o 
  -9   3  16      330.46      289.39     31.26 o 
  -8   3  16      155.94      135.51     16.64 o 
  -7   3  16       25.44       35.48     10.81 o 
  -6   3  16      161.98      146.05     17.39 o 
  -5   3  16      137.20       76.29     26.44 o 
  -4   3  16      194.06      160.30     18.81 o 
  -3   3  16       28.08       37.45      9.50 o 
  -2   3  16      220.77      199.84     18.45 o 
  -1   3  16      216.57      198.48     21.96 o 
   0   3  16        6.03       -3.37      8.64 o 
   1   3  16        0.01       -0.68     10.02 o 
   2   3  16      113.84      114.23     18.44 o 
   3   3  16        5.13        6.27      8.41 o 
   4   3  16       10.73       33.48     11.14 o 
   5   3  16        0.29       -1.43     16.07 o 
   6   3  16       47.01       49.37     15.47 o 
 -15   4  16        0.10       25.33     25.46 o 
 -14   4  16      110.79       92.36     24.40 o 
 -13   4  16        4.23       -1.52     33.68 o 
 -12   4  16       77.46      110.71     24.32 o 
 -11   4  16       39.38       24.35     18.65 o 
 -10   4  16        5.72       -3.42     15.40 o 
  -9   4  16      155.15      117.33     31.33 o 
  -8   4  16        2.61       17.66     14.79 o 
  -7   4  16       30.19       29.65     15.42 o 
  -6   4  16       12.11       18.48     15.63 o 
  -5   4  16        0.43       23.33     14.79 o 
  -4   4  16      225.08      236.80     20.01 o 
  -3   4  16      111.60      130.55     16.08 o 
  -2   4  16       28.25       45.70     13.80 o 
  -1   4  16       29.46       43.09     11.81 o 
   0   4  16        3.53        3.94     17.21 o 
   1   4  16       43.30       40.47     14.30 o 
   2   4  16        2.26       10.64     11.85 o 
   3   4  16        0.42       11.25     12.73 o 
 -21   1  17        2.01       44.22     17.33 o 
 -20   1  17        0.17       23.73     15.57 o 
 -19   1  17       79.28       86.99     20.07 o 
 -18   1  17       42.68       82.46     34.76 o 
 -17   1  17      170.70      169.35     24.41 o 
 -16   1  17       33.32       71.82     13.20 o 
 -15   1  17      188.46      200.91     19.54 o 
 -14   1  17      539.18      575.20     43.87 o 
 -13   1  17        0.00       12.69      8.72 o 
 -12   1  17       54.21       60.54     24.35 o 
 -11   1  17       85.68       93.24     13.29 o 
 -10   1  17       41.49       41.10     10.31 o 
  -9   1  17       42.26       45.13     10.03 o 
  -8   1  17        0.05       -0.01      7.26 o 
  -7   1  17      174.67      143.01     16.05 o 
  -6   1  17       36.79       33.79      9.57 o 
  -5   1  17      251.02      254.55     27.54 o 
  -4   1  17       78.96       85.59     22.70 o 
  -3   1  17      610.16      613.30     24.54 o 
  -2   1  17      199.43      202.11     16.08 o 
  -1   1  17      353.03      385.89     18.02 o 
   0   1  17        0.22        0.63      6.29 o 
   1   1  17      582.47      581.96     23.63 o 
   2   1  17      211.10      202.78     19.59 o 
   3   1  17       42.18       38.70     10.77 o 
   4   1  17       39.16       46.29     18.00 o 
   5   1  17       43.98       52.35     11.76 o 
   6   1  17       87.96      102.14     16.00 o 
   7   1  17       59.54       70.54     14.22 o 
   8   1  17        0.10       12.52     17.33 o 
 -20   2  17      110.16       90.51     21.55 o 
 -19   2  17        1.37        4.01     15.88 o 
 -18   2  17        9.66       12.60     15.53 o 
 -17   2  17       21.64       47.34     27.17 o 
 -16   2  17       12.70       -0.71     32.30 o 
 -15   2  17       39.32       58.31     17.93 o 
 -14   2  17       52.66       39.37     15.44 o 
 -13   2  17       94.73       73.23     18.54 o 
 -12   2  17       55.09       53.31     12.25 o 
 -11   2  17      202.80      214.47     24.85 o 
 -10   2  17       20.21       32.01      9.46 o 
  -9   2  17      200.59      162.26     18.55 o 
  -8   2  17       22.79       24.20     12.88 o 
  -7   2  17       42.65       52.31     11.89 o 
  -6   2  17      159.71      125.74     15.67 o 
  -5   2  17      162.06      110.05     15.31 o 
  -4   2  17      491.36      414.46     27.33 o 
  -3   2  17        0.37       14.15      7.61 o 
  -2   2  17        1.39       -3.88      7.77 o 
  -1   2  17       50.30       45.04     10.03 o 
   0   2  17        4.63       10.35      6.17 o 
   1   2  17        0.10        7.65      6.50 o 
   2   2  17       29.77       31.68      8.40 o 
   3   2  17        7.31        7.28      7.03 o 
   4   2  17      207.15      178.33     20.52 o 
   5   2  17      169.20      192.40     22.34 o 
   6   2  17       30.92       54.44     14.98 o 
   7   2  17       25.36       24.88     20.02 o 
 -18   3  17      106.86      119.79     24.47 o 
 -17   3  17       29.19       46.15     53.22 o 
 -16   3  17        0.82        8.52     16.87 o 
 -15   3  17       38.49       18.08     16.00 o 
 -14   3  17       27.48       45.42     18.64 o 
 -13   3  17      249.40      193.30     71.33 o 
 -12   3  17       37.03       45.32     35.57 o 
 -11   3  17       19.16       41.40     17.20 o 
 -10   3  17       60.93       66.87     18.68 o 
  -9   3  17      134.20      172.46     63.95 o 
  -8   3  17       21.16       24.29     10.00 o 
  -7   3  17       73.45       82.35     14.29 o 
  -6   3  17       22.04       35.16     11.06 o 
  -5   3  17        0.44       -2.30      8.52 o 
  -4   3  17       13.29       46.87     18.93 o 
  -3   3  17       14.48       15.55      8.86 o 
  -2   3  17      254.03      272.98     20.80 o 
  -1   3  17      131.39      140.52     16.07 o 
   0   3  17        4.13       19.48      9.13 o 
   1   3  17      219.48      219.48     20.81 o 
   2   3  17       17.58       27.83     10.01 o 
   3   3  17       51.63       69.10     11.46 o 
   4   3  17        5.43        6.09     10.44 o 
   5   3  17       22.73       21.94     13.91 o 
 -14   4  17        4.01       -2.78     22.46 o 
 -13   4  17      122.68      109.22     49.08 o 
 -12   4  17        0.57       29.83     17.33 o 
 -11   4  17        9.64       -1.31     17.66 o 
 -10   4  17        0.20        1.79     14.79 o 
  -9   4  17        9.22       18.88     16.15 o 
  -8   4  17        2.92       -8.77     17.55 o 
  -7   4  17        6.09       34.35     15.76 o 
  -6   4  17      267.96      207.23     28.57 o 
  -5   4  17       24.09       33.02     12.34 o 
  -4   4  17       20.13       34.03     11.19 o 
  -3   4  17        0.27       23.99     10.16 o 
  -2   4  17       75.08       75.80     13.94 o 
  -1   4  17       86.94       99.29     15.39 o 
   0   4  17        2.04       16.55     17.98 o 
   1   4  17       12.24       30.13     24.31 o 
 -20   0  18       18.84       18.04     18.36 o 
 -19   0  18        4.84        0.58     14.58 o 
 -18   0  18       91.80       85.66     26.12 o 
 -17   0  18      313.67      328.92     43.03 o 
 -16   0  18        5.67       18.13     15.12 o 
 -15   0  18      175.34      227.55     36.57 o 
 -14   0  18      422.94      475.83     49.85 o 
 -13   0  18       11.53       -3.38     11.92 o 
 -12   0  18      319.24      240.25     36.68 o 
 -11   0  18      704.79      639.77     51.95 o 
 -10   0  18      142.82      179.96     32.21 o 
  -9   0  18        1.16       -1.36     12.21 o 
  -8   0  18        1.85        9.67     13.05 o 
  -7   0  18      255.27      270.07     39.43 o 
  -6   0  18        8.62       23.98     15.56 o 
  -5   0  18       20.23       25.31     17.35 o 
  -4   0  18      404.53      403.87     49.07 o 
  -3   0  18       14.31       -5.31     13.65 o 
  -2   0  18     1059.47     1125.84     76.08 o 
  -1   0  18        9.33       21.79     19.51 o 
   0   0  18      528.24      577.86     62.60 o 
   1   0  18     1509.95     1226.51     83.61 o 
   2   0  18      420.58      427.97     56.05 o 
   3   0  18        0.09        5.60     15.24 o 
   4   0  18       34.77       74.73     25.14 o 
   5   0  18      239.11      246.63     44.68 o 
   6   0  18      143.11      223.68     43.55 o 
   7   0  18       43.44       27.79     24.33 o 
 -20   1  18       17.97       29.26     23.94 o 
 -19   1  18        0.48       13.99     15.27 o 
 -18   1  18       39.28       56.47     24.65 o 
 -17   1  18        2.12       10.92     13.67 o 
 -16   1  18      270.10      292.28     34.04 o 
 -15   1  18       12.30       17.46      9.44 o 
 -14   1  18      413.36      368.69     26.08 o 
 -13   1  18      148.46      148.92     21.56 o 
 -12   1  18       58.37       54.09     11.65 o 
 -11   1  18       95.20       97.04     13.80 o 
 -10   1  18       79.91       82.57     12.53 o 
  -9   1  18      287.68      295.42     22.63 o 
  -8   1  18      663.34      631.14     37.85 o 
  -7   1  18      310.68      258.93     20.79 o 
  -6   1  18      151.07      124.62     15.40 o 
  -5   1  18      415.62      393.66     25.88 o 
  -4   1  18       46.43       50.17     11.73 o 
  -3   1  18        3.26       -5.28     10.56 o 
  -2   1  18        2.09        0.75      6.04 o 
  -1   1  18        7.55       12.19      6.97 o 
   0   1  18      136.31      127.32     15.21 o 
   1   1  18       14.90       12.19      6.80 o 
   2   1  18        7.05       16.63     11.40 o 
   3   1  18       81.58       75.76     19.62 o 
   4   1  18       15.98       46.64     16.16 o 
   5   1  18        0.15       -5.96     12.57 o 
   6   1  18        9.67       17.27     35.93 o 
 -19   2  18       62.83       78.73     39.24 o 
 -18   2  18       63.41      103.35     29.22 o 
 -17   2  18        8.76       37.50     17.18 o 
 -16   2  18       29.04       55.44     24.87 o 
 -15   2  18       12.68       35.16     15.91 o 
 -14   2  18        0.01       -8.32     16.64 o 
 -13   2  18       11.76       36.22     14.63 o 
 -12   2  18        0.16       -1.85      8.30 o 
 -11   2  18       91.06       99.56     14.91 o 
 -10   2  18        3.18        9.66      9.01 o 
  -9   2  18       21.13       13.45      8.29 o 
  -8   2  18       53.98       58.22     12.58 o 
  -7   2  18       54.36       84.24     13.99 o 
  -6   2  18      146.17      160.31     18.29 o 
  -5   2  18       64.30       45.82     11.89 o 
  -4   2  18      190.67      172.79     18.81 o 
  -3   2  18      134.85      146.77     15.28 o 
  -2   2  18        0.20        7.11      7.88 o 
  -1   2  18       94.71      102.52     12.97 o 
   0   2  18      198.71      230.37     22.40 o 
   1   2  18       92.30       69.47     13.86 o 
   2   2  18       81.92       82.70     16.91 o 
   3   2  18       10.81        5.09      8.64 o 
   4   2  18       53.39       52.11     16.34 o 
   5   2  18        3.04        7.27     12.50 o 
 -17   3  18        3.55        1.95     22.27 o 
 -16   3  18       99.41      138.22     39.18 o 
 -15   3  18       42.70       75.84     21.85 o 
 -14   3  18       21.69       12.05     17.43 o 
 -13   3  18       31.24       33.86     17.48 o 
 -12   3  18        9.70        4.95     14.76 o 
 -11   3  18        1.74       -0.23     14.86 o 
 -10   3  18       14.83       17.73     15.13 o 
  -9   3  18       31.57       42.79     15.77 o 
  -8   3  18        0.00        5.88      9.03 o 
  -7   3  18        3.48        7.59      9.66 o 
  -6   3  18       94.05       36.04     18.97 o 
  -5   3  18        1.10        6.46      9.79 o 
  -4   3  18       55.11       65.67     12.96 o 
  -3   3  18        0.02       15.47      9.41 o 
  -2   3  18       52.19       55.89     11.70 o 
  -1   3  18      110.07      126.55     14.95 o 
   0   3  18       33.99       38.90     12.75 o 
   1   3  18        0.06        0.35      9.23 o 
   2   3  18        1.63        8.80      9.36 o 
   3   3  18        0.00        9.59     12.13 o 
 -12   4  18       98.58       86.02     24.49 o 
 -11   4  18        6.40        0.59     17.98 o 
 -10   4  18       82.62       63.86     21.57 o 
  -9   4  18        1.99       30.68     16.66 o 
  -8   4  18       76.24      112.62     24.21 o 
  -7   4  18        3.10       24.11     16.40 o 
  -6   4  18       12.43       19.43     16.13 o 
  -5   4  18        8.22       31.79     13.34 o 
  -4   4  18        3.67       15.94     10.55 o 
  -3   4  18       33.02       43.89     12.23 o 
  -2   4  18       33.00       44.06     12.70 o 
 -19   1  19        0.78       -9.11     18.21 o 
 -18   1  19        0.63        7.62     14.72 o 
 -17   1  19      154.54      127.37     34.30 o 
 -16   1  19      127.57      106.85     15.77 o 
 -15   1  19        0.03       12.21      9.39 o 
 -14   1  19       10.13        7.83      9.40 o 
 -13   1  19        4.87       25.59     10.16 o 
 -12   1  19        0.74       15.76     11.18 o 
 -11   1  19       18.39       22.43     20.64 o 
 -10   1  19       23.45       48.70     14.20 o 
  -9   1  19        5.53       -2.28      8.99 o 
  -8   1  19        5.02        1.73      9.81 o 
  -7   1  19       38.34       50.28     14.38 o 
  -6   1  19        6.93       11.16     10.56 o 
  -5   1  19        7.65       14.68     17.36 o 
  -4   1  19       43.87       41.59     28.66 o 
  -3   1  19       19.23       55.34     14.55 o 
  -2   1  19       42.86       22.91     16.21 o 
  -1   1  19      152.80      173.57     25.53 o 
   0   1  19      120.50      115.51     20.91 o 
   1   1  19      152.45      158.04     24.87 o 
   2   1  19        3.07       17.97     13.45 o 
   3   1  19        0.65       11.90     13.45 o 
   4   1  19       12.35       11.38     16.09 o 
   5   1  19       82.66       89.69     22.35 o 
 -18   2  19        0.05       11.47     20.10 o 
 -17   2  19        4.35       18.38     18.63 o 
 -16   2  19        0.00       -6.98     13.97 o 
 -15   2  19        2.53        5.16     16.65 o 
 -14   2  19      184.58      195.00     27.64 o 
 -13   2  19       16.53       25.01     17.76 o 
 -12   2  19       12.94        7.78     12.26 o 
 -11   2  19       37.80       47.32     11.87 o 
 -10   2  19      164.45      161.69     23.49 o 
  -9   2  19       64.55       70.63     12.69 o 
  -8   2  19        1.89        6.16      9.07 o 
  -7   2  19       23.22       36.75     11.44 o 
  -6   2  19      112.03      115.09     16.44 o 
  -5   2  19      492.70      503.15     31.13 o 
  -4   2  19        1.66       14.23      8.42 o 
  -3   2  19      145.25      138.27     15.31 o 
  -2   2  19       44.34       52.85     11.75 o 
  -1   2  19        0.26        4.62      7.32 o 
   0   2  19        0.56        9.94      8.53 o 
   1   2  19        0.27       21.56      9.61 o 
   2   2  19        1.55        1.37      9.87 o 
   3   2  19        4.46       14.52     19.64 o 
   4   2  19       13.06        4.84     13.37 o 
 -16   3  19       50.90       68.24     27.79 o 
 -15   3  19       55.30       77.12     22.29 o 
 -14   3  19       14.12       23.31     18.14 o 
 -13   3  19       23.98       30.84     17.73 o 
 -12   3  19      112.05      105.35     23.52 o 
 -11   3  19        3.98       -5.40     16.19 o 
 -10   3  19        0.00       -6.72     41.45 o 
  -9   3  19       23.40       28.59     15.31 o 
  -8   3  19       36.44       22.37     10.78 o 
  -7   3  19       92.04       52.41     12.23 o 
  -6   3  19       45.85       37.21     13.90 o 
  -5   3  19        6.55       42.43     10.08 o 
  -4   3  19      275.16      289.86     22.65 o 
  -3   3  19      104.64      148.87     17.03 o 
  -2   3  19       12.94        9.95      9.47 o 
  -1   3  19       15.71       34.22     11.38 o 
   0   3  19      334.34      408.57     24.98 o 
   1   3  19       34.09       67.05     12.76 o 
  -9   4  19      140.20      119.46     25.14 o 
  -8   4  19        0.01       29.85     18.43 o 
  -7   4  19       17.22       11.59     45.49 o 
  -6   4  19        4.15        9.21     12.96 o 
 -19   0  20        9.30       22.83     20.64 o 
 -18   0  20        6.03       69.99     24.19 o 
 -17   0  20      184.06      200.28     38.27 o 
 -16   0  20      552.86      476.46     53.94 o 
 -15   0  20       20.66       20.61     17.26 o 
 -14   0  20      215.89      116.06     28.63 o 
 -13   0  20       51.26       71.32     22.60 o 
 -12   0  20       59.20       81.59     23.96 o 
 -11   0  20      286.20      210.06     37.12 o 
 -10   0  20       75.98      113.57     28.69 o 
  -9   0  20        0.97        9.64     15.99 o 
  -8   0  20        0.70        7.71     15.50 o 
  -7   0  20      494.76      439.58     51.87 o 
  -6   0  20      146.21      199.21     37.23 o 
  -5   0  20       28.02       47.13     21.62 o 
  -4   0  20      168.94      160.82     32.70 o 
  -3   0  20      114.69      102.38     27.10 o 
  -2   0  20       67.91      110.34     30.39 o 
  -1   0  20       83.11      101.63     29.64 o 
   0   0  20       73.98      143.36     35.01 o 
   1   0  20        0.90       34.03     19.80 o 
   2   0  20      216.33      267.84     47.54 o 
   3   0  20       26.35       48.26     25.49 o 
   4   0  20       82.89       64.68     29.47 o 
 -19   1  20       38.44       60.87     26.24 o 
 -18   1  20        0.08       35.27     21.50 o 
 -17   1  20        0.14        6.67     18.39 o 
 -16   1  20        2.15       21.32     12.41 o 
 -15   1  20       44.28       20.33     23.98 o 
 -14   1  20      248.22      248.35     27.79 o 
 -13   1  20       10.22       13.22     10.87 o 
 -12   1  20        6.87       16.89     11.24 o 
 -11   1  20        7.71        4.20     11.23 o 
 -10   1  20       54.97       38.61     22.18 o 
  -9   1  20       21.41       16.69     10.80 o 
  -8   1  20       55.97       65.64     21.24 o 
  -7   1  20       22.67       17.43     22.47 o 
  -6   1  20       71.95       85.55     27.52 o 
  -5   1  20       11.39       11.59     22.77 o 
  -4   1  20      126.27      133.95     22.67 o 
  -3   1  20       86.99      122.83     21.27 o 
  -2   1  20        0.17        0.33     12.28 o 
  -1   1  20        1.40       36.39     15.02 o 
   0   1  20       72.27       64.51     23.48 o 
   1   1  20       38.54       23.00     14.98 o 
   2   1  20        0.35        6.16     13.62 o 
   3   1  20        0.03       30.12     16.92 o 
 -17   2  20        2.71       28.14     17.98 o 
 -16   2  20       26.92       63.25     19.91 o 
 -15   2  20        1.86       10.56     16.72 o 
 -14   2  20       55.47       60.21     19.23 o 
 -13   2  20        8.26       38.25     15.75 o 
 -12   2  20       71.90       78.20     18.15 o 
 -11   2  20        2.38       12.37      8.83 o 
 -10   2  20       86.05       94.24     15.74 o 
  -9   2  20       17.72       37.21     11.53 o 
  -8   2  20       19.18       25.49     11.71 o 
  -7   2  20        5.44       24.47     10.89 o 
  -6   2  20      156.75      176.59     31.72 o 
  -5   2  20        5.15       19.29      9.23 o 
  -4   2  20        5.39       23.79      9.54 o 
  -3   2  20        1.58        4.62     13.63 o 
  -2   2  20       83.20      109.92     17.07 o 
  -1   2  20      179.30      203.56     19.98 o 
   0   2  20      111.00      146.90     15.77 o 
   1   2  20        7.75       -6.97     13.94 o 
   2   2  20       11.22       30.81     17.70 o 
 -14   3  20       40.45       43.28     22.14 o 
 -13   3  20        2.58       18.56     17.64 o 
 -12   3  20        8.96       39.51     19.35 o 
 -11   3  20       16.21       -0.74     14.04 o 
 -10   3  20       18.60       52.48     18.08 o 
  -9   3  20       11.30        9.54     14.52 o 
  -8   3  20       13.08       15.90     21.04 o 
  -7   3  20        1.18       -0.76     10.21 o 
  -6   3  20       99.54      115.50     17.76 o 
  -5   3  20       15.23       11.17     10.06 o 
  -4   3  20       81.14       91.63     14.55 o 
  -3   3  20       36.72       41.03     12.13 o 
  -2   3  20       56.07       42.54     12.35 o 
  -1   3  20        0.23        1.25      9.16 o 
 -17   1  21       59.08       91.99     31.11 o 
 -16   1  21       72.10       44.35     15.00 o 
 -15   1  21        3.90        0.19     19.84 o 
 -14   1  21        7.03        8.17     11.10 o 
 -13   1  21       18.66       15.90     12.31 o 
 -12   1  21        1.84       17.27     11.82 o 
 -11   1  21        7.79       23.32     12.57 o 
 -10   1  21        2.94       21.00     11.99 o 
  -9   1  21       63.55       76.75     19.87 o 
  -8   1  21       12.05       19.10     11.65 o 
  -7   1  21       82.14       62.63     17.11 o 
  -6   1  21        2.31       24.70     13.03 o 
  -5   1  21       10.26       46.84     14.89 o 
  -4   1  21        0.61       14.82     13.89 o 
  -3   1  21      195.56      214.17     28.62 o 
  -2   1  21       44.37       55.98     15.78 o 
  -1   1  21        1.12       20.05     22.38 o 
   0   1  21       27.31       29.59     15.38 o 
   1   1  21        1.52       18.31     37.49 o 
 -16   2  21        0.20       21.56     22.40 o 
 -15   2  21       14.60       31.69     21.13 o 
 -14   2  21       19.62       28.45     41.84 o 
 -13   2  21       51.76       92.36     20.75 o 
 -12   2  21       18.66        4.49     10.41 o 
 -11   2  21       16.64       11.54     10.33 o 
 -10   2  21       11.65        6.89     10.53 o 
  -9   2  21       63.10       72.91     18.34 o 
  -8   2  21       62.96       93.61     20.17 o 
  -7   2  21       72.72       53.41     17.93 o 
  -6   2  21       45.11       48.21     15.56 o 
  -5   2  21       66.24       85.11     19.12 o 
  -4   2  21        0.51        0.76     18.20 o 
  -3   2  21       86.61       95.19     21.92 o 
  -2   2  21       21.41       35.48     15.82 o 
  -1   2  21      135.48      193.31     29.43 o 
   0   2  21       25.31       78.96     28.52 o 
 -12   3  21       50.59       52.93     29.58 o 
 -11   3  21        1.34       -7.37     38.27 o 
 -10   3  21       81.96      100.27     22.67 o 
  -9   3  21        7.11       28.24     34.68 o 
  -8   3  21        5.23       -4.34     10.42 o 
  -7   3  21       21.56       38.34     13.48 o 
  -6   3  21       83.23      120.27     16.81 o 
  -5   3  21       35.98       56.15     21.60 o 
  -4   3  21        0.01        3.28     22.73 o 
 -17   0  22      245.07      188.30     36.97 o 
 -16   0  22       37.65       21.27     20.52 o 
 -15   0  22       61.89      100.64     28.72 o 
 -14   0  22        6.96       25.72     20.29 o 
 -13   0  22       28.85       38.42     22.43 o 
 -12   0  22        6.09       32.27     19.28 o 
 -11   0  22       10.52        3.64     14.03 o 
 -10   0  22       16.48       12.61     16.57 o 
  -9   0  22       96.14       91.00     27.39 o 
  -8   0  22        3.75        1.47     14.86 o 
  -7   0  22      125.95      209.95     39.25 o 
  -6   0  22       12.19       -0.69     18.41 o 
  -5   0  22       28.67        3.78     18.50 o 
  -4   0  22      123.48      174.33     38.42 o 
  -3   0  22      272.35      374.35     57.15 o 
  -2   0  22        0.72       23.84     21.62 o 
  -1   0  22       40.90       58.04     26.12 o 
   0   0  22       24.94       66.04     26.18 o 
 -16   1  22        1.36       19.86     14.04 o 
 -15   1  22       34.55       46.60     16.25 o 
 -14   1  22        1.69        6.92     40.64 o 
 -13   1  22        0.00        0.04     11.07 o 
 -12   1  22        9.72       13.38     12.38 o 
 -11   1  22       56.09       34.60     14.31 o 
 -10   1  22        1.33        3.65     12.02 o 
  -9   1  22      124.09      120.55     30.70 o 
  -8   1  22       23.72       35.68     14.20 o 
  -7   1  22       34.58       55.66     15.02 o 
  -6   1  22      100.73      111.09     22.69 o 
  -5   1  22       11.99       -4.55     14.74 o 
  -4   1  22       17.87       40.35     16.75 o 
  -3   1  22      341.07      358.13     38.92 o 
  -2   1  22       21.16       40.52     17.60 o 
  -1   1  22       41.87       41.70     23.03 o 
 -14   2  22       20.21       45.49     24.50 o 
 -13   2  22        1.27       14.08     21.39 o 
 -12   2  22        0.97       19.55     13.60 o 
 -11   2  22       13.62       47.03     16.21 o 
 -10   2  22       11.28       24.75     28.24 o 
  -9   2  22       21.88       38.99     15.65 o 
  -8   2  22        3.71       15.19     14.36 o 
  -7   2  22        0.05       -0.24     21.52 o 
  -6   2  22       11.16       34.03     19.15 o 
  -5   2  22      201.00      232.33     31.41 o 
  -4   2  22        8.61       48.04     23.52 o 
  -3   2  22       27.90       26.02     49.51 o 
 -14   1  23        0.11       11.22     13.23 o 
 -13   1  23        0.68       19.18     17.95 o 
 -12   1  23       18.47       35.93     16.21 o 
 -11   1  23        0.24        7.41     25.69 o 
 -10   1  23        0.01       -6.36     12.73 o 
  -9   1  23      115.91      113.42     21.57 o 
  -8   1  23        3.80       11.14     22.54 o 
  -7   1  23       39.03       36.54     17.68 o 
  -6   1  23        0.02       18.25     17.26 o 
  -5   1  23       21.42       33.27     18.40 o 
  -4   1  23       58.54       83.29     22.04 o 
  -9   2  23        0.08       38.46     18.22 o 
  -8   2  23      118.43       89.19     30.25 o 
 -11   0  24        1.38       37.00     24.62 o 
 -10   0  24      198.71      217.59     41.30 o 
  -9   0  24       34.09       60.38     25.31 o 
  -8   0  24        0.68       35.73     24.22 o 
  -7   0  24       27.65       12.47     21.36 o 
                                                 
